# Supplementary material for: (4-Cyano­phenolato)(subphthalocyaninato)boron
Source: Acta Crystallogr Sect E Struct Rep Online. 2011 Jan 29;67(Pt 2):o505–6. doi: 10.1107/S1600536811000869 (PMC3051429; doi:10.1107/S1600536811000869)
Supplement: Supplementary file 2 [file e-67-0o505-Isup2.hkl]

# 
# h,k,l, Fc-squared, Fo-squared, sigma(Fo-squared) and status flag 
# 
data_I
_shelx_title ' k09268 in C2/c' 
_shelx_refln_list_code          4 
_shelx_F_calc_maximum      442.78 
_exptl_crystal_F_000      2112.00 
_reflns_d_resolution_high  0.7708 
 
loop_ 
 _symmetry_equiv_pos_as_xyz 
 'x, y, z' 
 '-x, y, -z+1/2' 
 'x+1/2, y+1/2, z' 
 '-x+1/2, y+1/2, -z+1/2' 
 '-x, -y, -z' 
 'x, -y, z-1/2' 
 '-x+1/2, -y+1/2, -z' 
 'x+1/2, -y+1/2, z-1/2' 
 
_cell_length_a    16.2310 
_cell_length_b    27.5129 
_cell_length_c    13.4385 
_cell_angle_alpha  90.000 
_cell_angle_beta  119.405 
_cell_angle_gamma  90.000 
 
_shelx_F_squared_multiplier     1.000 
 
loop_ 
 _refln_index_h 
 _refln_index_k 
 _refln_index_l 
 _refln_F_squared_calc 
 _refln_F_squared_meas 
 _refln_F_squared_sigma 
 _refln_observed_status 
   2   0   0   196057.94   158948.77   3084.20 o 
   4   0   0   121930.45   118342.00   2071.14 o 
   6   0   0       94.71       40.89      9.33 o 
   8   0   0     2985.71     2915.02     81.44 o 
  10   0   0       27.11        9.75      8.64 o 
  12   0   0    12266.41    12166.08    423.22 o 
  14   0   0      551.12      494.06     46.29 o 
  16   0   0      933.09      677.81     55.96 o 
  18   0   0      306.51      265.75     85.61 o 
   3   1   0     7061.44     9518.95    258.35 o 
   5   1   0     4822.06     4500.67     99.12 o 
   7   1   0       13.72        3.73      5.89 o 
   9   1   0     5722.45     6049.14    159.06 o 
  11   1   0      285.36      242.86     10.34 o 
  13   1   0      228.62      270.62     30.97 o 
  15   1   0      463.32      440.13     33.00 o 
  17   1   0       11.11        2.08     35.30 o 
   2   2   0    10901.27     6892.76      3.18 o 
   4   2   0    65188.68    61429.46   1493.07 o 
   6   2   0     2133.09     2456.94     29.03 o 
   8   2   0      564.06      529.85     16.51 o 
  10   2   0      322.68      290.61     18.67 o 
  12   2   0     4253.47     4382.48     67.16 o 
  14   2   0       23.05       34.22     34.67 o 
  16   2   0      534.37      544.18     91.69 o 
  18   2   0       84.87        2.16     67.31 o 
   1   3   0    37387.95    23587.38     85.52 o 
   3   3   0    39448.50    38633.09    786.48 o 
   5   3   0     7934.37     8335.80     76.42 o 
   7   3   0     2578.29     2671.93     42.01 o 
   9   3   0     1967.27     2035.52     33.72 o 
  11   3   0     6374.30     6471.16    111.74 o 
  13   3   0       30.94       22.33     11.12 o 
  15   3   0     1835.97     1905.29     92.53 o 
  17   3   0      438.12      415.88     47.09 o 
   0   4   0    44418.75    29568.37    273.23 o 
   2   4   0     1519.22     2845.02    166.08 o 
   4   4   0    29390.80    26880.96    272.38 o 
   6   4   0     1205.76     1047.70     28.89 o 
   8   4   0    11662.70    12224.37    143.70 o 
  10   4   0       29.51       17.26      9.50 o 
  12   4   0       61.50       61.05      9.59 o 
  14   4   0     1115.10     1052.36     75.00 o 
  16   4   0      134.95      164.86     45.53 o 
  18   4   0       12.71        1.37     69.07 o 
   1   5   0    63623.58    49434.74    681.38 o 
   3   5   0     6861.09     6285.41    194.41 o 
   5   5   0       16.62        3.28      7.14 o 
   7   5   0       43.04       28.15      6.07 o 
   9   5   0     1846.10     2080.41     27.21 o 
  11   5   0       23.14       32.12      6.84 o 
  13   5   0      672.91      753.56     41.53 o 
  15   5   0      566.28      502.07     43.59 o 
  17   5   0      330.59      296.91     83.12 o 
   0   6   0     7793.29     5208.38     15.37 o 
   2   6   0    39537.47    42131.68   1023.25 o 
   4   6   0    16370.54    15914.29    134.02 o 
   6   6   0     1047.23      996.53     35.86 o 
   8   6   0     1281.95     1222.76     19.48 o 
  10   6   0     1386.96     1374.95     30.00 o 
  12   6   0      901.14      961.56     49.58 o 
  14   6   0      403.03      352.31     26.81 o 
  16   6   0      184.00      151.83     35.17 o 
  18   6   0       35.45        9.96     49.46 o 
   1   7   0    10978.38    12324.40    570.88 o 
   3   7   0     4300.13     3448.02    146.60 o 
   5   7   0     4775.86     4514.35    121.86 o 
   7   7   0     3507.91     3685.80     71.19 o 
   9   7   0     2501.03     2360.66     89.84 o 
  11   7   0      409.38      435.87     19.03 o 
  13   7   0      989.05     1048.63     54.84 o 
  15   7   0       42.02       29.68     24.29 o 
  17   7   0       93.31       90.46     33.87 o 
   2   8   0      801.60     1196.98    106.19 o 
   4   8   0    21518.06    22017.40    307.29 o 
   6   8   0    10779.08    11049.50    228.23 o 
   8   8   0     6368.02     6613.99    110.02 o 
  10   8   0     1593.17     1606.93     47.03 o 
  12   8   0      323.30      290.36     16.33 o 
  14   8   0        3.48       11.48      9.63 o 
  16   8   0      152.45      136.50     35.69 o 
   1   9   0     5061.74     6133.39    538.11 o 
   3   9   0     1480.95     1328.71      8.66 o 
   5   9   0     1677.48     1300.17     37.32 o 
   7   9   0     2919.47     2979.41     62.25 o 
   9   9   0       10.73       20.05      7.00 o 
  11   9   0       51.42       87.09      8.29 o 
  13   9   0        0.79        2.54     10.48 o 
  15   9   0      865.56      864.52     41.25 o 
  17   9   0      284.06      268.18     54.94 o 
   0  10   0     1211.47     1373.39    227.71 o 
   2  10   0     2233.18     1664.55      7.60 o 
   4  10   0      146.74       99.70     18.62 o 
   6  10   0      324.03      321.08     16.10 o 
   8  10   0       12.51       17.84     11.94 o 
  10  10   0     4483.62     4723.96     78.48 o 
  12  10   0     1738.46     1779.09     44.13 o 
  14  10   0      664.49      693.18     41.30 o 
  16  10   0      237.85      125.19     32.50 o 
   1  11   0    38550.62    38272.56    493.40 o 
   3  11   0     1555.55     1380.11     73.37 o 
   5  11   0     5044.50     4739.81    142.82 o 
   7  11   0     5116.98     5236.19    101.71 o 
   9  11   0     4773.92     4926.48     90.58 o 
  11  11   0      103.53      106.51     11.01 o 
  13  11   0      239.46      258.18     14.62 o 
  15  11   0      731.60      803.31     57.94 o 
  17  11   0       60.35       98.67     50.05 o 
   2  12   0     2743.77     2709.88     24.68 o 
   4  12   0    24648.38    26526.35    483.56 o 
   6  12   0      651.51      872.35     21.66 o 
   8  12   0     2912.30     3306.12     57.19 o 
  10  12   0     1006.76      875.66     28.01 o 
  12  12   0     2110.73     2164.35     45.90 o 
  14  12   0      530.55      519.80     50.82 o 
  16  12   0      756.94      880.98     66.83 o 
   1  13   0     3668.56     3487.03     31.99 o 
   3  13   0     6168.40     6478.90    218.62 o 
   5  13   0      218.26      144.10     16.97 o 
   7  13   0       43.49       29.34     11.30 o 
   9  13   0      118.07      129.57     15.03 o 
  11  13   0      537.74      580.55     33.71 o 
  13  13   0      123.00       93.17     15.88 o 
  15  13   0        4.00       13.34     40.83 o 
  17  13   0      112.19      113.43     52.25 o 
   0  14   0    15581.56    15815.49    341.28 o 
   2  14   0     4539.25     4449.87    323.36 o 
   4  14   0    10164.23    11517.00    394.17 o 
   6  14   0     2796.25     2851.62     71.20 o 
   8  14   0      765.69      790.95     21.95 o 
  10  14   0     6202.51     6667.47    152.39 o 
  12  14   0        0.01        6.62     16.78 o 
  14  14   0     1036.42     1226.98     59.46 o 
  16  14   0      889.92      895.94     66.49 o 
   1  15   0     3505.68     4083.83    174.91 o 
   3  15   0      635.88      658.90     47.06 o 
   5  15   0     1729.29     1949.48     43.58 o 
   7  15   0        0.19        0.03     15.34 o 
   9  15   0     1287.70     1437.04     44.36 o 
  11  15   0        5.81       48.78     15.41 o 
  13  15   0       63.47       15.11     14.06 o 
  15  15   0      164.87      182.87     41.46 o 
   0  16   0     9083.86    10012.10    538.98 o 
   2  16   0     3725.72     4000.57    256.68 o 
   4  16   0     5992.20     6625.58    139.38 o 
   6  16   0      418.66      404.87     17.29 o 
   8  16   0     1322.73     1472.14     42.04 o 
  10  16   0     5399.59     6139.62    142.58 o 
  12  16   0        0.34       10.46     15.18 o 
  14  16   0      564.16      584.66     38.75 o 
  16  16   0      541.55      685.43     93.07 o 
   1  17   0      594.40      682.18    101.05 o 
   3  17   0      432.87      368.83     24.40 o 
   5  17   0      858.37     1000.25     63.63 o 
   7  17   0     1292.26     1254.08     51.66 o 
   9  17   0      204.19      196.91     22.53 o 
  11  17   0        1.03        2.12     15.74 o 
  13  17   0       95.52       96.84     35.44 o 
  15  17   0       88.66      164.37     37.33 o 
   0  18   0       81.25      127.47     54.00 o 
   2  18   0     8906.50    10256.28    321.96 o 
   4  18   0      653.63      678.66     36.51 o 
   6  18   0      220.67      167.19     28.20 o 
   8  18   0     1414.77     1323.35     55.59 o 
  10  18   0     7482.44     8356.81    431.79 o 
  12  18   0       88.66       62.20     22.13 o 
  14  18   0        0.11        2.40     40.47 o 
   1  19   0     5081.24     5076.57    158.53 o 
   3  19   0        5.87        8.08     13.85 o 
   5  19   0     1509.56     1568.83     49.86 o 
   7  19   0      708.72      755.96     33.63 o 
   9  19   0      970.79     1054.53     38.29 o 
  11  19   0      487.76      525.39     54.73 o 
  13  19   0        0.12        4.04     19.10 o 
  15  19   0       39.20       62.72     49.03 o 
   0  20   0     7757.34     9111.93   1304.74 o 
   2  20   0     1361.55     1568.50     44.42 o 
   4  20   0     1283.70     1228.23     55.60 o 
   6  20   0      138.45      129.66     14.45 o 
   8  20   0       78.98       74.02     17.75 o 
  10  20   0     1342.82     1482.51     90.44 o 
  12  20   0        0.04        0.77     27.88 o 
  14  20   0       27.01      106.48     62.19 o 
   1  21   0        3.53        0.06     23.43 o 
   3  21   0      107.84      107.23     19.26 o 
   5  21   0     2747.79     3124.79    120.79 o 
   7  21   0     5886.09     6529.64    221.20 o 
   9  21   0     1592.18     1771.93    131.13 o 
  11  21   0      105.92      258.99    442.33 o 
  13  21   0       54.06       34.53     25.59 o 
   0  22   0        2.04        7.44     34.22 o 
   2  22   0      150.74      114.76     29.77 o 
   4  22   0      285.13      344.34     37.04 o 
   6  22   0      257.88      250.83     18.31 o 
   8  22   0      646.94      558.77     25.15 o 
  10  22   0      610.21      537.34     55.24 o 
  12  22   0     1450.70     1464.55     93.66 o 
  14  22   0      682.49     1026.28    107.27 o 
   1  23   0       93.26      200.82     32.40 o 
   3  23   0     7886.43     9013.52    234.22 o 
   5  23   0      310.90      258.28     18.99 o 
   7  23   0      287.06      302.82     27.21 o 
   9  23   0     2186.60     2384.97    364.25 o 
  11  23   0       44.03       13.18     36.63 o 
  13  23   0        0.17        8.66     27.70 o 
   0  24   0        2.47        0.64     55.76 o 
   2  24   0      131.41      103.11     44.85 o 
   4  24   0      701.60      534.31     34.51 o 
   6  24   0      309.56      284.74     35.75 o 
   8  24   0     1257.81     1296.48    153.67 o 
  10  24   0       16.40        7.91     29.78 o 
  12  24   0      632.50      773.17     85.39 o 
   1  25   0       98.58      126.84     34.67 o 
   3  25   0      976.69      900.95     73.40 o 
   5  25   0      258.60      204.75     24.29 o 
   7  25   0      373.24      356.89     49.10 o 
   9  25   0       38.31       84.34     43.35 o 
  11  25   0       35.13        8.44     43.61 o 
  13  25   0        2.80      100.56    129.81 o 
   0  26   0     1018.29      879.30     78.73 o 
   2  26   0      290.93      288.57     31.71 o 
   4  26   0     1130.53      971.07     52.75 o 
   6  26   0       53.56       25.93     27.72 o 
   8  26   0     3185.85     3144.96    238.62 o 
  10  26   0       84.17       93.13     48.64 o 
  12  26   0       54.05      142.37     49.36 o 
   1  27   0      590.81      566.00     65.70 o 
   3  27   0     2056.17     2187.62     67.94 o 
   5  27   0        4.40       15.35     38.19 o 
   7  27   0       16.07        3.39     39.45 o 
   9  27   0      735.47      829.17     70.68 o 
  11  27   0       80.88        2.15     47.23 o 
   0  28   0      293.20      227.93     67.02 o 
   2  28   0     1673.04     1529.38     58.75 o 
   4  28   0      258.29      173.96     44.86 o 
   6  28   0      254.44      190.98     53.10 o 
   8  28   0      553.67      523.65     88.32 o 
  10  28   0      246.22      131.90     96.30 o 
   1  29   0        4.56        8.80     39.36 o 
   3  29   0       23.69        1.97     47.77 o 
   5  29   0      602.36      497.31     63.54 o 
   7  29   0      343.51      456.45     67.86 o 
   9  29   0        8.14        0.17     50.85 o 
   0  30   0       50.46      106.22     76.40 o 
   2  30   0      552.50      686.84     70.75 o 
   4  30   0        6.00        0.09     36.61 o 
   6  30   0       73.88       55.17     66.07 o 
   8  30   0      254.10      260.39     53.64 o 
   1  31   0      117.60       47.61    112.25 o 
   3  31   0      613.89      629.23     73.62 o 
   5  31   0       25.91        0.02     57.26 o 
   7  31   0       55.24        0.32     57.23 o 
   9  31   0       46.09       17.40     81.36 o 
   0  32   0      300.18       64.74     60.88 o 
   2  32   0      404.57      367.65     92.56 o 
   4  32   0       32.06        0.72     47.88 o 
   6  32   0       92.54       46.65    207.59 o 
   8  32   0        0.03        0.05     62.46 o 
   1  33   0       38.56       33.65     54.00 o 
   3  33   0      172.98      167.85     71.13 o 
   5  33   0       78.94      126.86     53.53 o 
   0  34   0     1235.18     1512.22    165.22 o 
   2  34   0       67.40       70.05     54.29 o 
   4  34   0       40.21      179.49    130.84 o 
   1  35   0        1.60        0.08     65.54 o 
   3  35   0      119.44      240.17     99.52 o 
 -17   1   1     4797.85     4897.75    155.12 o 
 -15   1   1     3635.63     3624.10     94.76 o 
 -13   1   1      584.80      589.10     37.35 o 
 -11   1   1      485.61      558.55     23.19 o 
  -9   1   1    41081.67    44667.48    656.39 o 
  -7   1   1     4932.48     5135.24     73.59 o 
  -5   1   1    94546.09    89586.30   1957.79 o 
  -3   1   1      684.46      605.68     20.34 o 
   1   1   1    14538.89    13185.01    152.89 o 
   3   1   1    19268.90    18501.99    243.88 o 
   5   1   1    16221.61    16054.39    224.38 o 
   7   1   1    17786.28    18021.12    304.53 o 
   9   1   1     2175.99     2264.35     59.55 o 
  11   1   1     4315.28     4171.52    103.82 o 
  13   1   1     2484.69     2512.59     66.62 o 
  15   1   1     1733.45     1666.90    133.51 o 
  17   1   1      968.37      962.68     74.21 o 
 -18   2   1      237.10      302.15     40.40 o 
 -16   2   1       27.82       25.50     29.30 o 
 -14   2   1       21.89       22.63     19.26 o 
 -12   2   1     3444.44     3599.54     73.11 o 
 -10   2   1     6304.97     6778.78    101.15 o 
  -8   2   1     4745.89     5184.32     86.34 o 
  -6   2   1     2602.77     2658.93     52.93 o 
  -4   2   1    25843.05    23509.63    302.92 o 
  -2   2   1    32407.14    30961.97    405.16 o 
   2   2   1     2406.43     2464.22     32.01 o 
   4   2   1      160.41      200.35      9.76 o 
   6   2   1      605.52      655.17     12.97 o 
   8   2   1     4054.41     4116.73     71.98 o 
  10   2   1      100.62       21.97     35.12 o 
  12   2   1     3417.91     3404.53    135.23 o 
  14   2   1       19.98        0.01     29.23 o 
  16   2   1      457.50      463.66     95.78 o 
 -17   3   1     1677.65     1648.93     90.80 o 
 -15   3   1      540.13      538.46     23.24 o 
 -13   3   1    12826.27    13247.85    198.70 o 
 -11   3   1     9344.57     9709.96    162.46 o 
  -9   3   1     4464.95     4522.17     63.90 o 
  -7   3   1      347.88      355.00     15.27 o 
  -5   3   1    66339.41    64604.86   1000.03 o 
  -3   3   1    40220.66    38215.45    448.60 o 
  -1   3   1      618.40      662.71     10.93 o 
   1   3   1     5373.57     5595.01     56.85 o 
   3   3   1    13470.74    11649.58    189.44 o 
   5   3   1     2812.96     2710.49     56.84 o 
   7   3   1    12559.91    13466.36    207.11 o 
   9   3   1      595.93      691.14     20.50 o 
  11   3   1      704.22      619.15     40.90 o 
  13   3   1       51.85       28.33     25.26 o 
  15   3   1       13.76        0.00     30.14 o 
  17   3   1      103.42       99.83     37.14 o 
 -18   4   1     1112.12      970.40     75.01 o 
 -16   4   1      324.89      346.77     49.50 o 
 -14   4   1      109.03       77.47     13.18 o 
 -12   4   1       32.82       37.58     10.84 o 
 -10   4   1      337.07      345.81     24.13 o 
  -8   4   1      133.69      122.89     11.09 o 
  -6   4   1     1362.38     1137.57     19.56 o 
  -4   4   1     1804.01     1304.10     14.40 o 
  -2   4   1    35497.14    29644.05    408.55 o 
   0   4   1    19117.50    18284.04    419.03 o 
   2   4   1    10030.98    10249.29    151.40 o 
   4   4   1     8832.08     8201.33    105.78 o 
   6   4   1       11.90       14.95      6.37 o 
   8   4   1       98.06       87.90      7.28 o 
  10   4   1     4872.78     4952.58    119.99 o 
  12   4   1     2933.04     3115.30    106.40 o 
  14   4   1       24.83        0.02     21.83 o 
  16   4   1       71.37       41.74     35.03 o 
 -17   5   1       43.86       52.92     41.73 o 
 -15   5   1      514.53      595.01     38.54 o 
 -13   5   1     2189.39     2223.89     54.69 o 
 -11   5   1      617.91      612.86     14.28 o 
  -9   5   1     2017.73     1988.04     45.43 o 
  -7   5   1     4295.38     4367.44     80.80 o 
  -5   5   1     6151.48     6274.70    109.10 o 
  -3   5   1     1581.04     1432.44     16.12 o 
  -1   5   1    16338.79    14692.43    274.91 o 
   1   5   1    10392.07    10041.68    173.32 o 
   3   5   1     9484.13     8333.21    127.98 o 
   5   5   1     5222.51     5330.31    100.99 o 
   7   5   1     1213.64     1212.88     36.14 o 
   9   5   1       84.04      104.83     16.88 o 
  11   5   1      275.99      237.04     14.92 o 
  13   5   1     2419.53     2530.60    134.64 o 
  15   5   1     1104.28     1119.58     46.73 o 
  17   5   1      171.95       62.22     35.05 o 
 -18   6   1      231.79      209.70     77.56 o 
 -16   6   1      497.37      358.83     34.05 o 
 -14   6   1     2507.04     2568.16    101.72 o 
 -12   6   1      114.96       86.06      9.10 o 
 -10   6   1       49.93       38.38      9.19 o 
  -8   6   1      766.30      788.44     10.62 o 
  -6   6   1     2362.75     2266.27     32.86 o 
  -4   6   1    34691.25    32505.59    542.74 o 
  -2   6   1    14763.41    13683.06    262.53 o 
   0   6   1     8442.67     7411.77    127.69 o 
   2   6   1     4395.92     4356.05     76.68 o 
   4   6   1     1545.70     1544.37     23.98 o 
   6   6   1        3.27        5.41      5.71 o 
   8   6   1        8.75        2.57      6.59 o 
  10   6   1     2593.25     2563.36     42.01 o 
  12   6   1        1.07        3.96     10.03 o 
  14   6   1       22.69        0.20     20.41 o 
  16   6   1      118.44       95.88     45.37 o 
 -17   7   1        6.06        0.08     33.27 o 
 -15   7   1        6.17        6.72     12.21 o 
 -13   7   1     3131.90     3308.79    103.84 o 
 -11   7   1     5977.43     6211.89    139.30 o 
  -9   7   1       65.35       53.25      7.05 o 
  -7   7   1     1250.63     1307.79     14.82 o 
  -5   7   1      531.72      456.20     10.35 o 
  -3   7   1     2223.14     1989.99     25.21 o 
  -1   7   1    42375.46    40488.90    806.47 o 
   1   7   1     4509.82     4142.76     65.76 o 
   3   7   1     2000.09     1854.93     27.08 o 
   5   7   1     5648.80     5992.19     83.63 o 
   7   7   1     8471.99     8902.84    178.81 o 
   9   7   1     4026.13     4245.09     91.63 o 
  11   7   1     1047.22     1089.55     32.82 o 
  13   7   1      304.03      271.11     16.93 o 
  15   7   1     1808.31     2146.24    101.21 o 
  17   7   1      563.89      763.82     92.05 o 
 -18   8   1      284.11      342.17     77.41 o 
 -16   8   1       60.54       43.82     32.31 o 
 -14   8   1     1769.16     1972.46     79.98 o 
 -12   8   1        9.75        3.11      8.79 o 
 -10   8   1        7.10        0.65      6.72 o 
  -8   8   1       24.40       20.23      9.79 o 
  -6   8   1     3700.98     3517.06     36.03 o 
  -4   8   1    11185.03    10876.01    228.03 o 
  -2   8   1      328.79      335.17      5.67 o 
   0   8   1     3034.47     2962.09     50.59 o 
   2   8   1     4892.98     4861.70     87.87 o 
   4   8   1      569.50      617.84     16.64 o 
   6   8   1      316.30      250.51     11.11 o 
   8   8   1        1.92        2.22      8.99 o 
  10   8   1       19.82       19.27      6.89 o 
  12   8   1      116.49       97.83      8.36 o 
  14   8   1       10.92        4.71     20.40 o 
  16   8   1        0.00        0.82     36.76 o 
 -17   9   1       99.47       90.43     38.27 o 
 -15   9   1        0.15        0.44     15.00 o 
 -13   9   1       23.55       18.21      8.58 o 
 -11   9   1        1.95        1.97      7.00 o 
  -9   9   1      758.83      694.05     27.01 o 
  -7   9   1     9766.82     9750.99    189.39 o 
  -5   9   1     3812.84     3697.73     35.99 o 
  -3   9   1     6755.50     5991.47     76.82 o 
  -1   9   1       63.28       63.31     13.51 o 
   1   9   1      198.72      241.54     37.75 o 
   3   9   1      681.85      711.59     20.17 o 
   5   9   1      101.40       92.53      9.32 o 
   7   9   1      908.32      991.91     18.47 o 
   9   9   1       17.67        1.84      7.67 o 
  11   9   1      558.85      550.12     15.96 o 
  13   9   1     1577.73     1715.68     73.36 o 
  15   9   1      113.83       93.52     40.90 o 
  17   9   1      166.45       38.54     49.71 o 
 -18  10   1        1.13       60.03     36.08 o 
 -16  10   1      411.04      408.42     58.90 o 
 -14  10   1      799.59      715.82     34.95 o 
 -12  10   1     1779.84     1734.66     41.67 o 
 -10  10   1       32.73       21.25     12.04 o 
  -8  10   1      172.26      159.70      9.26 o 
  -6  10   1       65.87      100.02     13.83 o 
  -4  10   1      589.86      672.89     17.25 o 
  -2  10   1    11350.63    11489.32    195.00 o 
   0  10   1     2381.16     2265.84     59.06 o 
   2  10   1       22.78       23.31      6.38 o 
   4  10   1      141.79      128.36      8.31 o 
   6  10   1       26.83       25.20      9.97 o 
   8  10   1      513.66      580.27     21.44 o 
  10  10   1        0.02        2.70      7.57 o 
  12  10   1       20.78       10.84      9.58 o 
  14  10   1       18.08        3.43     19.70 o 
  16  10   1       89.20        3.93     36.48 o 
 -17  11   1      196.63      124.63     38.12 o 
 -15  11   1     1089.85     1274.04     91.03 o 
 -13  11   1     4563.98     5079.23    102.61 o 
 -11  11   1     1963.54     2022.92     42.73 o 
  -9  11   1     4669.08     5035.84    117.68 o 
  -7  11   1     1847.65     1819.29     50.02 o 
  -5  11   1      995.59     1215.07     14.49 o 
  -3  11   1      131.37      136.67     11.30 o 
  -1  11   1     5775.09     5878.28    180.07 o 
   1  11   1     2249.42     2453.74     71.87 o 
   3  11   1     2645.00     2851.93     61.87 o 
   5  11   1     6278.75     6521.15    183.56 o 
   7  11   1     2124.92     2224.69     42.88 o 
   9  11   1     2217.12     2335.71     47.16 o 
  11  11   1      848.61      994.69     39.94 o 
  13  11   1      278.96      283.97     26.73 o 
  15  11   1        4.22        3.52     90.74 o 
 -16  12   1      385.26      462.45     49.83 o 
 -14  12   1      398.49      370.88     23.09 o 
 -12  12   1       48.47       69.46     14.18 o 
 -10  12   1     1238.54     1291.78     26.84 o 
  -8  12   1      221.37      179.85     18.60 o 
  -6  12   1       29.33       21.46      7.35 o 
  -4  12   1     2505.14     2811.70     73.41 o 
  -2  12   1     1519.60     1606.10     35.00 o 
   0  12   1     1299.38     1257.84     45.37 o 
   2  12   1      276.11      202.61     25.73 o 
   4  12   1     5113.45     5417.33     98.45 o 
   6  12   1     1789.03     1810.78     43.62 o 
   8  12   1      702.76      618.15     26.95 o 
  10  12   1      328.42      264.27     13.26 o 
  12  12   1     1084.87     1095.09     38.44 o 
  14  12   1      512.88      561.00     45.80 o 
  16  12   1       76.34       55.49     40.39 o 
 -17  13   1      146.76      116.62     40.83 o 
 -15  13   1      221.54      283.00     26.57 o 
 -13  13   1     1562.52     1781.51     42.23 o 
 -11  13   1      631.56      583.01     20.92 o 
  -9  13   1     1078.66     1220.09     39.99 o 
  -7  13   1      270.54      291.00     22.09 o 
  -5  13   1     3011.65     3227.03     81.22 o 
  -3  13   1    13480.72    13976.38    313.45 o 
  -1  13   1      315.91      294.59     13.75 o 
   1  13   1       39.23       15.99     12.38 o 
   3  13   1       83.11       64.82     11.74 o 
   5  13   1      123.56       94.56     12.14 o 
   7  13   1      283.34      283.97     18.42 o 
   9  13   1       95.14      119.13     19.04 o 
  11  13   1     4967.58     5303.36    112.94 o 
  13  13   1      112.29      136.95     16.53 o 
  15  13   1      761.25      884.16    138.22 o 
 -16  14   1       51.67        6.99     37.65 o 
 -14  14   1      155.20      128.90     23.34 o 
 -12  14   1        3.23       27.95     14.43 o 
 -10  14   1      525.34      555.96     29.63 o 
  -8  14   1      903.50      976.93     38.88 o 
  -6  14   1        0.04       18.29     10.42 o 
  -4  14   1      736.65      853.36     16.55 o 
  -2  14   1     5038.36     5378.34    175.81 o 
   0  14   1     1395.17     1756.69     42.30 o 
   2  14   1     1780.79     1759.09     56.52 o 
   4  14   1     1592.71     1536.60     32.05 o 
   6  14   1     2525.97     2695.04     47.92 o 
   8  14   1     1188.23     1259.42     38.56 o 
  10  14   1      995.96     1099.74     41.90 o 
  12  14   1        6.45       22.32     12.21 o 
  14  14   1     1321.80     1556.85     90.51 o 
  16  14   1       51.72       81.01     70.10 o 
 -17  15   1      627.17      586.30     64.21 o 
 -15  15   1      223.83      174.02     32.03 o 
 -13  15   1      727.63      749.01     66.03 o 
 -11  15   1      550.42      500.56     19.56 o 
  -9  15   1      163.08      172.48     11.33 o 
  -7  15   1      565.72      565.16     28.40 o 
  -5  15   1     1532.59     1555.55     53.79 o 
  -3  15   1      209.09      175.07     15.73 o 
  -1  15   1     1139.70     1383.37     54.78 o 
   1  15   1     1401.63     1709.34     59.52 o 
   3  15   1     2620.50     2633.64     70.39 o 
   5  15   1      584.67      524.98     22.27 o 
   7  15   1      504.00      451.19     32.82 o 
   9  15   1     2248.83     2256.33     72.55 o 
  11  15   1     4383.99     4718.49    253.07 o 
  13  15   1      297.69      268.10     32.52 o 
  15  15   1      260.59      236.55     46.80 o 
 -16  16   1      119.50      114.22     50.49 o 
 -14  16   1        7.82       16.74     24.36 o 
 -12  16   1      632.06      613.10     32.67 o 
 -10  16   1     9889.45    10617.00    238.50 o 
  -8  16   1     4839.24     5107.91    147.08 o 
  -6  16   1     1607.07     1798.37     85.90 o 
  -4  16   1       19.06       27.11     10.42 o 
  -2  16   1     2226.58     1891.32     71.25 o 
   0  16   1     1260.71     1248.65     64.44 o 
   2  16   1      107.11       80.49     10.45 o 
   4  16   1      996.31     1012.69     36.05 o 
   6  16   1     1044.58     1021.10     30.24 o 
   8  16   1       48.15       10.19     19.27 o 
  10  16   1     1838.54     2023.03     78.03 o 
  12  16   1      248.31      232.79     39.07 o 
  14  16   1       88.62       82.98     48.59 o 
 -15  17   1        8.57        0.49     26.67 o 
 -13  17   1       15.66       13.56     21.68 o 
 -11  17   1      287.91      296.79     27.33 o 
  -9  17   1     1890.85     2025.98     66.76 o 
  -7  17   1      124.79      154.40     11.69 o 
  -5  17   1     3561.49     3680.39    116.85 o 
  -3  17   1     2695.30     3042.41     58.04 o 
  -1  17   1     3570.64     3887.70    204.42 o 
   1  17   1      722.04      652.03     40.16 o 
   3  17   1     1808.13     1840.00     39.61 o 
   5  17   1      277.92      303.29     17.13 o 
   7  17   1     1269.24     1328.79     34.16 o 
   9  17   1        1.79        1.39     17.85 o 
  11  17   1       69.00       61.82     21.82 o 
  13  17   1      368.37      423.63     32.75 o 
  15  17   1       14.70       27.72     43.90 o 
 -16  18   1       21.88       10.08     45.80 o 
 -14  18   1      299.39      308.93     38.34 o 
 -12  18   1      277.83      301.12     30.96 o 
 -10  18   1     1264.89     1190.66     51.37 o 
  -8  18   1     1956.41     1920.05     34.31 o 
  -6  18   1        1.20        0.29     12.74 o 
  -4  18   1       43.30       53.50     13.98 o 
  -2  18   1     3432.72     3719.38     89.44 o 
   0  18   1       30.34        7.28     18.35 o 
   2  18   1        8.93        9.95     11.90 o 
   4  18   1      252.84      270.00     18.54 o 
   6  18   1       18.06        9.56     11.17 o 
   8  18   1      921.56      944.88     58.64 o 
  10  18   1        7.51        6.36     18.72 o 
  12  18   1      164.77      153.59     30.94 o 
  14  18   1      327.25      349.44     51.07 o 
 -15  19   1      189.19      231.60     73.76 o 
 -13  19   1      552.90      643.81     45.82 o 
 -11  19   1      427.56      350.12     55.02 o 
  -9  19   1     2359.57     2590.55     68.40 o 
  -7  19   1     1444.04     1551.69     55.24 o 
  -5  19   1        6.59       27.05      8.19 o 
  -3  19   1      310.71      322.74     19.72 o 
  -1  19   1       17.28       34.41     33.19 o 
   1  19   1     1539.64     1643.81     92.56 o 
   3  19   1      544.03      511.66     27.28 o 
   5  19   1     1433.23     1417.31     53.14 o 
   7  19   1      447.35      446.17     21.12 o 
   9  19   1      279.71      234.63     27.95 o 
  11  19   1      204.67      138.39     26.77 o 
 -14  20   1        8.00       25.20     30.00 o 
 -12  20   1     1002.15     1428.18    164.78 o 
 -10  20   1     5239.03     5853.81    220.69 o 
  -8  20   1       26.99       23.39     27.01 o 
  -6  20   1      106.97      125.01     30.01 o 
  -4  20   1      681.34      714.56     40.83 o 
  -2  20   1      308.50      350.30     30.03 o 
   0  20   1      484.78      475.29     29.67 o 
   2  20   1      856.96      913.68     33.41 o 
   4  20   1     1656.86     1557.01     71.94 o 
   6  20   1     2827.20     2647.17     59.39 o 
   8  20   1      665.08      585.16     70.46 o 
  10  20   1      200.31      214.95     68.92 o 
  12  20   1      388.15      477.56     64.00 o 
  14  20   1      161.60      237.24     73.32 o 
 -15  21   1        9.40        6.64     65.86 o 
 -13  21   1       74.53        0.20     46.98 o 
 -11  21   1     1861.62     1925.88    116.64 o 
  -9  21   1      279.70      297.38     39.74 o 
  -7  21   1     1631.42     1902.88     63.98 o 
  -5  21   1      531.62      480.82     28.82 o 
  -3  21   1        6.41        6.93     20.66 o 
  -1  21   1      176.59       91.65     37.22 o 
   1  21   1      303.76      309.76     25.45 o 
   3  21   1     3397.90     3513.83    113.97 o 
   5  21   1        4.76       18.15     25.54 o 
   7  21   1     1929.34     2046.71     52.21 o 
   9  21   1      638.76      633.10     85.02 o 
  11  21   1        9.81       12.62     37.02 o 
  13  21   1      116.89      152.56     47.27 o 
 -14  22   1     1438.18     1571.53    213.02 o 
 -12  22   1       61.67       94.55     52.10 o 
 -10  22   1     1849.68     2072.58    142.68 o 
  -8  22   1        1.65       10.07     18.62 o 
  -6  22   1     1270.81     1162.76     80.20 o 
  -4  22   1     2962.56     3144.56    118.16 o 
  -2  22   1      178.95      237.12     44.79 o 
   0  22   1     1319.51     1364.17     49.74 o 
   2  22   1     3177.32     3370.03     76.81 o 
   4  22   1       25.58       18.29     21.10 o 
   6  22   1      363.80      317.19     20.01 o 
   8  22   1     1428.72     1423.53     59.60 o 
  10  22   1       27.77       39.36     38.24 o 
  12  22   1      125.49      110.73     30.79 o 
 -13  23   1        5.27        0.00     59.93 o 
 -11  23   1      141.28      182.22     61.17 o 
  -7  23   1      791.50      886.84     59.64 o 
  -5  23   1       83.12      104.29     28.37 o 
  -3  23   1     1072.82      947.51     40.16 o 
  -1  23   1     2310.31     2414.72     83.75 o 
   1  23   1     2771.25     2856.29    100.52 o 
   3  23   1     5234.58     5348.51    118.07 o 
   5  23   1     5290.47     6033.76    191.54 o 
   7  23   1      667.23      522.31     35.81 o 
   9  23   1      586.21      600.78     55.71 o 
  11  23   1        0.75        0.59     25.51 o 
  13  23   1      424.53      444.30     90.14 o 
 -14  24   1      193.32      295.71     70.10 o 
 -12  24   1      568.86      516.16     63.51 o 
 -10  24   1       78.78      112.07     68.34 o 
  -8  24   1      389.46      345.22    100.90 o 
  -6  24   1       54.32       35.49     61.76 o 
  -4  24   1     3356.81     3531.73     98.40 o 
  -2  24   1       10.79        0.05     65.12 o 
   0  24   1      752.77      787.13     57.68 o 
   2  24   1     2717.17     2917.41     90.00 o 
   4  24   1     1772.25     1840.58     60.81 o 
   6  24   1        0.50        5.24     16.65 o 
   8  24   1      718.29      652.19     54.07 o 
  10  24   1       24.63        6.01     45.00 o 
  12  24   1      162.80      212.63     35.55 o 
 -13  25   1       21.68       73.25     44.70 o 
 -11  25   1       33.39       29.71     43.58 o 
  -9  25   1      345.13      228.26     67.62 o 
  -7  25   1       70.41       75.12     30.95 o 
  -5  25   1      601.34      665.91     91.17 o 
  -3  25   1     2111.02     2417.24     61.95 o 
  -1  25   1      927.13      869.56     60.93 o 
   1  25   1     2024.46     1849.48    157.61 o 
   3  25   1      152.29      167.21     22.29 o 
   5  25   1     1141.99     1166.90     64.29 o 
   7  25   1      498.81      572.95     54.18 o 
   9  25   1      235.14      196.49     58.68 o 
  11  25   1       30.64       31.57     34.42 o 
 -12  26   1      122.10      160.49     50.92 o 
 -10  26   1       13.64        7.28     37.02 o 
  -8  26   1     1023.60      946.27     93.96 o 
  -6  26   1      284.63      237.30     69.37 o 
  -4  26   1     1254.84     1419.90     73.08 o 
  -2  26   1       44.34       46.43     42.68 o 
   0  26   1      203.86      149.86     35.22 o 
   2  26   1     1244.52     1265.31     53.71 o 
   4  26   1      879.24      774.78     68.91 o 
   6  26   1      186.92      148.45     45.16 o 
   8  26   1      232.88      188.21     51.65 o 
  10  26   1       34.81       31.10     46.46 o 
 -11  27   1      540.69      632.56    135.80 o 
  -9  27   1      261.01      273.11     46.81 o 
  -7  27   1       96.76      128.32     59.85 o 
  -5  27   1       74.86       64.89     43.39 o 
  -3  27   1      653.83      670.30     32.02 o 
  -1  27   1     1353.13     1365.03    133.54 o 
   1  27   1      488.24      425.66     60.59 o 
   3  27   1       40.78       42.63     34.43 o 
   5  27   1      527.61      367.70     70.10 o 
   7  27   1       25.62        8.65     49.90 o 
   9  27   1       73.51       43.63     47.86 o 
  11  27   1        8.47       45.97     32.25 o 
 -10  28   1        0.88        2.36     42.20 o 
  -8  28   1       17.48        0.19     41.88 o 
  -6  28   1      252.95      212.04     78.80 o 
  -4  28   1      209.41      187.32     54.58 o 
  -2  28   1        2.62       15.13     34.52 o 
   0  28   1       13.04        1.28     38.49 o 
   2  28   1       73.12       33.70     40.00 o 
   4  28   1       27.61        2.99     49.10 o 
   6  28   1      190.80      115.77     74.05 o 
   8  28   1        7.80        1.96     50.22 o 
  10  28   1       29.79        0.32     50.51 o 
 -11  29   1     1066.65     1159.24    193.83 o 
  -9  29   1        2.83        8.96     70.54 o 
  -7  29   1     1482.05     1822.64    150.66 o 
  -5  29   1       16.59       20.60     41.77 o 
  -3  29   1      265.42      399.41     57.24 o 
  -1  29   1       19.41        0.44     38.66 o 
   1  29   1      257.54      400.51     98.27 o 
   3  29   1      387.24      354.20     53.25 o 
   5  29   1        0.04       35.85     48.30 o 
   7  29   1     1582.67     1669.78    160.10 o 
   9  29   1        3.08        1.21     42.48 o 
 -10  30   1       15.48       28.00     57.00 o 
  -8  30   1      260.20      303.76     56.97 o 
  -6  30   1       47.37       39.70     51.53 o 
  -4  30   1       64.39       70.00     57.79 o 
  -2  30   1       10.72        1.27     43.04 o 
   0  30   1        2.82       35.40     55.47 o 
   2  30   1      108.80      142.72     55.06 o 
   4  30   1        5.71        2.83    102.22 o 
   6  30   1       63.61       44.17     58.04 o 
   8  30   1      388.68      489.52     75.95 o 
  -9  31   1       81.87      108.34     64.04 o 
  -7  31   1       83.84       41.11     53.41 o 
  -5  31   1      145.54       12.46     46.64 o 
  -3  31   1       11.14        1.08     53.12 o 
  -1  31   1        9.02        1.50     52.51 o 
   1  31   1       61.52       79.24     80.20 o 
   3  31   1       11.47        1.17     49.61 o 
   5  31   1       79.99      100.39     72.73 o 
   7  31   1       10.62       25.52     58.23 o 
  -8  32   1        0.02        3.29     54.52 o 
  -6  32   1        4.05       11.26     48.74 o 
  -4  32   1        0.48        3.91     54.95 o 
  -2  32   1       41.97      119.39     77.64 o 
   0  32   1       97.01       74.85     70.68 o 
   2  32   1       69.03       97.95     60.16 o 
   4  32   1        0.11        1.04     73.69 o 
   6  32   1        5.31        2.79     58.68 o 
  -7  33   1       70.74       82.46     58.90 o 
  -5  33   1        1.04       43.05     53.24 o 
  -3  33   1        0.86       29.20    175.76 o 
  -1  33   1      416.31      427.25     79.00 o 
   1  33   1       47.17      124.11     90.74 o 
   3  33   1      293.21      136.84     51.41 o 
   5  33   1        8.41        0.00     44.89 o 
  -6  34   1      215.93      183.83     60.29 o 
  -4  34   1        0.08        2.85     63.02 o 
  -2  34   1       81.73        0.08     61.61 o 
   0  34   1      486.83      572.92     78.41 o 
   2  34   1        1.64        1.20     42.64 o 
   4  34   1      305.81      305.75     61.84 o 
  -3  35   1        0.08        1.61    100.24 o 
  -1  35   1       60.36       80.70     71.13 o 
   1  35   1       69.79      139.89     99.95 o 
 -18   0   2      322.15      214.94     46.03 o 
 -14   0   2      660.89      637.89     32.51 o 
 -12   0   2     1571.83     1546.16    115.16 o 
 -10   0   2    19355.87    19668.39    549.76 o 
  -8   0   2     7211.48     7534.22    170.44 o 
  -6   0   2    54182.88    53965.96   1398.20 o 
  -2   0   2     4831.11     4559.59    135.00 o 
   0   0   2    62697.36    51855.60    770.87 o 
   2   0   2     8025.00     6039.08     60.75 o 
   4   0   2     2027.57     2057.73     43.22 o 
   6   0   2    17658.05    18848.94    387.33 o 
   8   0   2       28.33        1.10     14.45 o 
  10   0   2      736.75      675.96     35.97 o 
  12   0   2      723.73      694.64     81.07 o 
  14   0   2      169.30       73.65     53.27 o 
  16   0   2      291.98      268.72     65.12 o 
 -19   1   2       50.87       96.28     48.31 o 
 -17   1   2      478.12      413.70     43.94 o 
 -15   1   2      272.12      265.34     39.50 o 
 -13   1   2     3083.17     3008.85     69.34 o 
 -11   1   2        3.67        1.24      7.03 o 
  -9   1   2     1490.99     1394.64     28.76 o 
  -7   1   2       22.89       12.03      6.96 o 
  -5   1   2     1075.79     1228.79     45.62 o 
  -3   1   2        3.64       73.61     12.27 o 
  -1   1   2    53539.75    50002.70    559.43 o 
   1   1   2     1117.52      997.49     32.48 o 
   3   1   2    11210.73    10122.31    177.18 o 
   5   1   2        9.23        4.40      9.61 o 
   7   1   2      737.93      740.90     18.31 o 
   9   1   2       31.87       28.55     16.12 o 
  11   1   2       14.17       13.34     19.80 o 
  13   1   2       47.43       39.20     28.40 o 
  15   1   2      354.24      288.67     49.57 o 
 -18   2   2      790.42      625.87     48.37 o 
 -16   2   2      974.19     1024.22    112.32 o 
 -14   2   2      784.82      800.43     32.19 o 
 -12   2   2      765.95      781.55     32.90 o 
 -10   2   2     2725.97     2943.86     46.97 o 
  -8   2   2     8413.90     8554.07    126.18 o 
  -6   2   2      735.60      887.07     15.71 o 
  -4   2   2    88405.70    83615.58   1492.47 o 
  -2   2   2    15099.26    13682.64    202.96 o 
   0   2   2     2787.71     3061.17     48.57 o 
   2   2   2     6314.42     6360.73    110.51 o 
   4   2   2      286.17      346.20      6.47 o 
   6   2   2       38.27       48.72      9.34 o 
   8   2   2        0.94        2.74     11.88 o 
  10   2   2      291.55      314.44     40.41 o 
  12   2   2       18.61       55.06     22.20 o 
  14   2   2      209.28      120.69     33.80 o 
  16   2   2       62.31        0.01     53.34 o 
 -19   3   2       25.35      167.11     72.29 o 
 -17   3   2      631.95      674.99     48.89 o 
 -15   3   2     1891.28     1797.00     67.53 o 
 -13   3   2      183.26      161.48      9.43 o 
 -11   3   2      700.22      724.66     24.26 o 
  -9   3   2       55.72       39.13      6.93 o 
  -7   3   2     5032.65     5046.96     88.84 o 
  -5   3   2     2375.85     2118.95     22.96 o 
  -3   3   2     4606.90     3911.02     42.40 o 
  -1   3   2     5933.14     5100.16     76.72 o 
   1   3   2     4155.82     4153.08     66.52 o 
   3   3   2    16901.15    15358.58    152.94 o 
   5   3   2     4316.08     4635.18     67.25 o 
   7   3   2      613.55      640.21     26.17 o 
   9   3   2      175.41      168.23     21.16 o 
  11   3   2      180.69      179.63     22.99 o 
  13   3   2        3.91        0.68     21.44 o 
  15   3   2      358.54      207.82     48.20 o 
 -18   4   2      368.18      202.16     42.46 o 
 -16   4   2        0.67        0.00     12.96 o 
 -14   4   2     2519.53     2631.34     85.59 o 
 -12   4   2     1221.81     1240.43     30.82 o 
 -10   4   2     3145.39     3236.08     56.43 o 
  -8   4   2     6792.15     6550.73    126.04 o 
  -6   4   2     3689.24     3656.66     48.56 o 
  -4   4   2     3747.68     3115.25     27.29 o 
  -2   4   2    63296.44    57369.28   1670.27 o 
   0   4   2      192.19      313.98      7.49 o 
   2   4   2     5394.44     5208.27     44.67 o 
   4   4   2      495.97      501.93      6.14 o 
   6   4   2     2215.68     2383.14     59.94 o 
   8   4   2       34.98       36.30      8.07 o 
  10   4   2      214.58      241.59     26.91 o 
  12   4   2       55.98       17.00     20.68 o 
  14   4   2        4.98       55.81     23.98 o 
  16   4   2      214.77      220.31     40.02 o 
 -19   5   2      275.24      285.64     78.59 o 
 -17   5   2       47.19       44.27     33.08 o 
 -15   5   2       12.06       12.66     32.36 o 
 -13   5   2      607.14      601.33     23.34 o 
 -11   5   2      219.55      220.93      9.93 o 
  -9   5   2      636.55      779.21     32.75 o 
  -7   5   2      730.96      670.64     24.19 o 
  -5   5   2    41869.19    40784.55    604.27 o 
  -3   5   2   127285.34   117162.03   2783.11 o 
  -1   5   2    33323.61    31607.85    454.29 o 
   1   5   2     6149.32     6201.64    104.83 o 
   3   5   2     1497.36     1310.68     36.78 o 
   5   5   2     5022.79     4830.00    100.93 o 
   7   5   2    25468.96    26766.12    510.85 o 
   9   5   2      931.89      976.77     29.26 o 
  11   5   2     3334.60     3096.05     74.54 o 
  13   5   2      811.26      837.05     74.14 o 
  15   5   2      230.32      227.28     33.27 o 
 -18   6   2     1302.48     1321.58     77.14 o 
 -16   6   2       53.40       31.46     13.33 o 
 -14   6   2      590.95      597.84     32.75 o 
 -12   6   2       10.43       13.77      9.71 o 
 -10   6   2       83.45       73.37     10.59 o 
  -8   6   2      270.09      230.63     20.38 o 
  -6   6   2     1572.55     1388.90     60.95 o 
  -4   6   2      330.87      197.53      5.88 o 
  -2   6   2     3233.33     2496.39     48.14 o 
   0   6   2     8058.77     7869.38    113.50 o 
   2   6   2     8722.71     8594.18    103.08 o 
   4   6   2    17662.91    17640.19    236.73 o 
   6   6   2       79.17       87.65      9.03 o 
   8   6   2       76.82       73.76      7.77 o 
  10   6   2       15.69        2.81     16.67 o 
  12   6   2      301.71      356.17     62.20 o 
  14   6   2      292.39      253.50     25.78 o 
  16   6   2       17.65       31.83     37.22 o 
 -19   7   2       78.89       41.78     67.62 o 
 -17   7   2        0.15        4.11     38.54 o 
 -15   7   2        0.00        1.58      9.90 o 
 -13   7   2      471.22      499.92     29.62 o 
 -11   7   2       48.06       29.12     11.07 o 
  -9   7   2      859.52      702.43     29.80 o 
  -7   7   2      691.15      676.11     11.71 o 
  -5   7   2     1061.71      936.76     46.35 o 
  -3   7   2    35716.69    33823.25    590.71 o 
  -1   7   2      135.83       70.37     10.07 o 
   1   7   2     4502.38     4955.27    277.50 o 
   3   7   2       43.86       16.81     13.22 o 
   5   7   2      261.30      232.46      6.58 o 
   7   7   2      350.40      388.49     13.02 o 
   9   7   2       84.27       63.42      9.46 o 
  11   7   2     3841.11     4077.13     62.34 o 
  13   7   2     1067.30     1070.45     56.50 o 
  15   7   2       69.48       99.57     27.29 o 
 -18   8   2       89.61       89.83     40.16 o 
 -16   8   2      976.55      983.71    104.71 o 
 -14   8   2       38.69       11.87      9.08 o 
 -12   8   2      918.41      869.48     33.06 o 
 -10   8   2       47.81       40.95      7.30 o 
  -8   8   2     1585.30     1874.71     33.46 o 
  -6   8   2    21098.54    21213.93    481.29 o 
  -4   8   2     3804.18     3453.81     41.31 o 
  -2   8   2     9893.26     9647.55    254.40 o 
   0   8   2      916.01      922.19     30.14 o 
   2   8   2       87.40      104.07      6.92 o 
   4   8   2     1672.29     1865.34     37.70 o 
   6   8   2     7357.35     8180.55    117.89 o 
   8   8   2     4463.18     4611.20    127.58 o 
  10   8   2      335.73      347.52     24.72 o 
  12   8   2      530.94      517.24     35.47 o 
  14   8   2       34.20       38.97     22.41 o 
  16   8   2       21.68       80.19     44.79 o 
 -17   9   2       85.95       12.22     47.85 o 
 -15   9   2       23.20       17.82     12.38 o 
 -13   9   2      885.77      842.68     35.18 o 
 -11   9   2      203.32      186.05     11.06 o 
  -9   9   2      641.16      596.93     20.49 o 
  -7   9   2      109.87      114.39     14.72 o 
  -5   9   2      166.22      147.61     18.42 o 
  -3   9   2    16500.61    16235.72    225.80 o 
  -1   9   2    18137.96    17262.13    410.78 o 
   1   9   2     3552.25     3488.38    106.99 o 
   3   9   2     2980.94     3042.68     66.50 o 
   5   9   2     4105.78     4624.63     81.94 o 
   7   9   2     9759.60    10463.78    154.64 o 
   9   9   2      250.48      257.30     13.95 o 
  11   9   2     9167.04    10270.56    246.19 o 
  13   9   2     2137.06     2368.99     60.08 o 
  15   9   2       10.30        2.77     23.54 o 
 -18  10   2      140.40      152.88     43.15 o 
 -16  10   2     3406.60     3774.96    140.02 o 
 -14  10   2       18.33       11.28     12.52 o 
 -12  10   2      361.75      360.99     18.76 o 
 -10  10   2       14.84       11.73      9.79 o 
  -8  10   2     9068.18     9846.07    145.33 o 
  -6  10   2     6615.42     6758.45    122.90 o 
  -4  10   2     3755.31     3463.15     59.64 o 
  -2  10   2      129.89       86.97      9.88 o 
   0  10   2     2587.31     2550.94     69.53 o 
   2  10   2      207.51      200.60     24.91 o 
   4  10   2     1843.70     2075.08     36.01 o 
   6  10   2     2137.37     2208.24     44.91 o 
   8  10   2     1911.53     1808.92     49.19 o 
  10  10   2      286.68      280.78     20.05 o 
  12  10   2     2781.45     2927.46     94.22 o 
  14  10   2      165.40      112.84     29.33 o 
  16  10   2       29.07        0.05     39.74 o 
 -17  11   2       13.00       68.00     58.47 o 
 -15  11   2       74.12       84.13     20.57 o 
 -13  11   2      100.50      106.82     15.09 o 
 -11  11   2      771.07      783.93     23.39 o 
  -9  11   2     8399.33     8921.55    162.96 o 
  -7  11   2     9072.24     9346.99    113.44 o 
  -5  11   2      104.16      184.66     10.59 o 
  -3  11   2    14228.89    14861.36    235.06 o 
  -1  11   2     3324.08     3580.01     89.62 o 
   1  11   2      739.48      790.31     32.23 o 
   3  11   2       27.13       61.95      7.77 o 
   5  11   2       54.33       58.41     13.24 o 
   7  11   2     1023.92     1087.32     27.67 o 
   9  11   2      630.33      578.60     19.01 o 
  11  11   2      268.40      239.52     22.09 o 
  13  11   2      326.47      257.03     32.79 o 
  15  11   2      507.62      403.92     45.62 o 
 -18  12   2       81.15       72.34     36.34 o 
 -16  12   2      450.17      500.30     30.29 o 
 -14  12   2      727.71      719.50     26.16 o 
 -12  12   2     2644.06     2689.72     52.89 o 
 -10  12   2     1757.52     1794.01     36.95 o 
  -8  12   2     4937.26     5619.76    103.32 o 
  -6  12   2      531.91      547.05     23.55 o 
  -4  12   2    11313.07    11730.08    245.34 o 
  -2  12   2      981.46      732.96     20.50 o 
   0  12   2      922.21      828.74     28.79 o 
   2  12   2     2833.41     2956.83     62.67 o 
   4  12   2      407.41      513.98     19.03 o 
   6  12   2       26.66       30.74      7.82 o 
   8  12   2       81.80       59.84     10.59 o 
  10  12   2       89.72       84.70     15.05 o 
  12  12   2      226.74      214.10     38.61 o 
  14  12   2      191.91      206.22     40.12 o 
 -17  13   2      185.22      150.95     46.46 o 
 -15  13   2      435.56      411.79     38.63 o 
 -13  13   2     3172.99     3314.25     86.24 o 
 -11  13   2      693.33      671.84     42.41 o 
  -9  13   2      117.86       86.93     12.45 o 
  -7  13   2     4188.74     4239.50     77.54 o 
  -5  13   2     1016.77      772.35     38.73 o 
  -3  13   2    11776.41    12411.64    262.51 o 
  -1  13   2    16596.95    18981.42   1072.85 o 
   1  13   2     1318.31     1305.06     42.15 o 
   3  13   2      447.72      583.41     30.70 o 
   5  13   2       95.05      108.13     14.55 o 
   7  13   2     3347.67     3436.42     81.32 o 
   9  13   2     1407.96     1543.31     33.92 o 
  11  13   2      259.79      235.39     16.29 o 
  13  13   2      726.44      788.75     57.73 o 
  15  13   2      188.97      118.01     55.97 o 
 -16  14   2        6.90       57.19     19.37 o 
 -14  14   2     1552.84     1805.60     65.12 o 
 -12  14   2      561.47      542.16     37.96 o 
 -10  14   2      175.78      162.60     14.88 o 
  -8  14   2     2229.80     2417.97     58.74 o 
  -6  14   2       40.58       17.74     17.19 o 
  -4  14   2    11233.76    13054.25    524.79 o 
  -2  14   2       52.54       56.57     19.10 o 
   0  14   2      622.51      815.39     27.88 o 
   2  14   2      447.92      492.82     26.79 o 
   4  14   2     5000.21     4891.44     86.86 o 
   6  14   2      335.20      264.91     22.11 o 
   8  14   2        4.28        0.72     16.18 o 
  10  14   2      857.88      821.77     37.33 o 
  12  14   2      344.78      354.41     41.93 o 
  14  14   2       49.97       90.05     48.95 o 
 -17  15   2       11.83       27.65     34.86 o 
 -15  15   2      710.49      715.67     45.42 o 
 -13  15   2        1.67        3.06     18.31 o 
 -11  15   2      745.65      749.35     26.38 o 
  -9  15   2     1498.12     1580.94     43.17 o 
  -7  15   2        9.65        4.97     10.68 o 
  -5  15   2      307.54      299.83     15.19 o 
  -3  15   2     9851.15     9548.55    341.12 o 
  -1  15   2     1394.46     1545.15     70.83 o 
   1  15   2        5.16        0.73     33.66 o 
   3  15   2      682.93      644.03     27.59 o 
   5  15   2     3492.79     3666.22     69.48 o 
   7  15   2      239.38      205.73     21.54 o 
   9  15   2      230.25      199.03     23.88 o 
  11  15   2     1176.21     1295.02     61.85 o 
  13  15   2      244.37      193.56     64.69 o 
  15  15   2      648.60      847.82     96.15 o 
 -16  16   2        9.42       21.43     31.35 o 
 -14  16   2      653.78      741.90     35.18 o 
 -12  16   2     2259.95     2525.74     65.66 o 
 -10  16   2     3508.72     3893.49     83.19 o 
  -8  16   2     5079.30     5473.19    186.98 o 
  -6  16   2       88.38       61.44     12.51 o 
  -4  16   2      212.65      177.31     25.39 o 
  -2  16   2     1078.49     1344.90     65.93 o 
   0  16   2    10409.52    12094.32    415.41 o 
   2  16   2        8.60       27.34     13.66 o 
   4  16   2       28.47       42.89     12.23 o 
   6  16   2      347.43      360.99     17.80 o 
   8  16   2      484.10      481.01     22.17 o 
  10  16   2      281.56      333.18     36.04 o 
  12  16   2       19.57       32.44     17.14 o 
  14  16   2      219.41      283.98     41.66 o 
 -17  17   2       78.03       65.59     73.61 o 
 -15  17   2      818.90      846.20     43.51 o 
 -13  17   2      241.14      244.69     31.54 o 
 -11  17   2       17.04       21.23     17.24 o 
  -9  17   2     1657.69     1642.96     43.14 o 
  -7  17   2       26.23        8.33     15.76 o 
  -5  17   2      280.91      213.90     22.75 o 
  -3  17   2        2.76        5.76     11.81 o 
  -1  17   2     1193.36     1388.21    118.38 o 
   1  17   2     4491.66     5058.70    247.66 o 
   3  17   2     4619.80     5085.77    154.32 o 
   5  17   2      763.57      803.64     27.27 o 
   7  17   2       33.84       26.70     15.51 o 
   9  17   2       22.88       17.77     18.90 o 
  11  17   2        2.47       10.12     18.11 o 
  13  17   2       24.28       75.33     53.86 o 
 -14  18   2      686.84      651.43     49.50 o 
 -12  18   2      270.62      237.55     47.34 o 
 -10  18   2       14.87        5.59     16.22 o 
  -8  18   2      454.56      461.96     23.22 o 
  -6  18   2       28.82       22.09     22.56 o 
  -4  18   2     1542.91     1432.88     29.55 o 
  -2  18   2     2098.00     2405.68     83.38 o 
   0  18   2     1420.75     1380.67     72.23 o 
   2  18   2      233.97      237.38     20.04 o 
   4  18   2     1037.00     1030.51     32.93 o 
   6  18   2      679.46      644.61     32.96 o 
   8  18   2       10.13        6.67     26.36 o 
  10  18   2     1105.41     1231.77     70.23 o 
  12  18   2      277.69      304.95     32.22 o 
  14  18   2     1792.75     2078.42    109.49 o 
 -15  19   2        0.17        2.47     81.81 o 
 -13  19   2      690.24      721.13    148.43 o 
 -11  19   2     5068.06     5380.46    442.84 o 
  -9  19   2      255.85      270.40     23.20 o 
  -7  19   2       32.79      105.38     12.48 o 
  -5  19   2       83.59      219.27     25.55 o 
  -3  19   2      952.15     1101.92     24.14 o 
  -1  19   2      225.55      164.28     21.68 o 
   1  19   2      598.37      583.39     37.39 o 
   3  19   2      222.00      201.28     17.11 o 
   5  19   2      391.56      410.27     18.83 o 
   7  19   2       69.96       68.86     16.35 o 
   9  19   2       59.95       85.05     23.64 o 
  11  19   2       38.64       35.53     22.46 o 
  13  19   2      662.41      838.61     87.66 o 
 -14  20   2      599.97      488.35     52.83 o 
 -12  20   2      343.48      357.17     62.93 o 
 -10  20   2      150.56      166.77     27.48 o 
  -8  20   2      228.19      244.19     14.08 o 
  -6  20   2       36.56       38.36     15.65 o 
  -4  20   2        7.73        3.01     17.97 o 
  -2  20   2      742.88      750.68     33.81 o 
   0  20   2      161.72      169.67     26.99 o 
   2  20   2      280.04      296.93     20.42 o 
   4  20   2      766.58      776.67     24.95 o 
   6  20   2      488.78      490.19     21.24 o 
   8  20   2       63.78        5.57     24.49 o 
  10  20   2      637.77      594.63     63.51 o 
  12  20   2      100.91      118.43     45.74 o 
 -15  21   2       84.70       62.48     32.81 o 
 -13  21   2      331.08      457.24     70.24 o 
 -11  21   2      393.76      432.85     50.78 o 
  -9  21   2      140.12      170.86     31.76 o 
  -7  21   2       26.95       47.95     16.78 o 
  -5  21   2     1303.40     1211.59     52.45 o 
  -3  21   2     2237.91     2397.30     63.89 o 
  -1  21   2      872.86      781.35     70.98 o 
   1  21   2     1569.41     1700.98     79.83 o 
   3  21   2     6807.60     7221.03    271.24 o 
   5  21   2      319.03      260.69     26.67 o 
   7  21   2      796.38      800.46     61.08 o 
   9  21   2      162.25       80.89     50.78 o 
  11  21   2       23.20       31.24     26.29 o 
  13  21   2      191.47      179.23     66.59 o 
 -14  22   2       92.03       94.85     54.73 o 
 -12  22   2     1403.21     1603.87    114.44 o 
  -8  22   2       14.90       19.23     14.45 o 
  -6  22   2     1455.85     1608.70     60.55 o 
  -4  22   2      390.32      419.35     29.70 o 
  -2  22   2      322.46      269.64     38.27 o 
   0  22   2       39.54       10.09     32.58 o 
   2  22   2       14.93        0.01     16.77 o 
   4  22   2     7753.32     8530.34    271.84 o 
   6  22   2      185.92      192.96     18.28 o 
   8  22   2     1387.41     1503.83     75.44 o 
  10  22   2      256.12      361.39     32.02 o 
  12  22   2      755.67      784.33     87.81 o 
 -15  23   2      341.10      359.87     72.15 o 
 -13  23   2      576.80      510.25     75.95 o 
 -11  23   2      254.30      280.33     55.90 o 
  -9  23   2      117.98       80.18     18.79 o 
  -7  23   2      803.41      850.86     65.86 o 
  -5  23   2      351.34      298.00     46.24 o 
  -3  23   2    11575.61    13400.68    514.59 o 
  -1  23   2     5309.54     5564.86    224.78 o 
   1  23   2      396.73      382.38     44.73 o 
   3  23   2     2644.78     2602.47     61.80 o 
   5  23   2     1347.83     1208.34     53.35 o 
   7  23   2        4.32        0.12     22.91 o 
   9  23   2      107.72       23.75     24.24 o 
  11  23   2        0.10        0.01     25.59 o 
 -14  24   2       84.31      174.97     67.17 o 
 -12  24   2      218.20      231.23     69.07 o 
 -10  24   2     1335.05     1275.54    105.08 o 
  -8  24   2       50.57       91.44     21.23 o 
  -6  24   2      133.89       71.85     34.91 o 
  -4  24   2      145.88      178.12     11.71 o 
  -2  24   2     1766.34     1818.09    135.66 o 
   0  24   2     1898.94     1745.80     68.05 o 
   2  24   2     1466.49     1458.88     57.97 o 
   4  24   2     1498.33     1559.80    134.76 o 
   6  24   2        4.27       53.44     53.12 o 
   8  24   2     3380.09     3490.19    420.37 o 
  10  24   2      187.36      249.28     48.29 o 
  12  24   2     1090.59     1608.82    140.93 o 
 -13  25   2      202.48      271.73     74.49 o 
 -11  25   2       91.95        0.21     65.27 o 
  -9  25   2       56.59       65.81     69.81 o 
  -7  25   2       20.74        2.99     40.68 o 
  -5  25   2      654.24      657.39     74.19 o 
  -3  25   2      408.67      346.89     83.86 o 
  -1  25   2      641.07      455.73     80.93 o 
   1  25   2     2584.60     2545.23     93.64 o 
   3  25   2      290.78      391.37     33.27 o 
   5  25   2       16.70        1.16     25.27 o 
   7  25   2     1004.70     1047.83    157.10 o 
   9  25   2        0.38        0.01     70.61 o 
  11  25   2       83.20      120.96     48.00 o 
 -12  26   2     1540.51     1801.20    142.54 o 
 -10  26   2     1031.62     1206.40    118.39 o 
  -8  26   2      275.49      134.79     70.68 o 
  -6  26   2      157.61      117.59     86.93 o 
  -4  26   2     1875.11     2054.28     51.96 o 
  -2  26   2     1002.36      900.89     83.27 o 
   0  26   2     3487.50     3461.07    170.78 o 
   2  26   2      253.12      243.32     25.64 o 
   4  26   2      168.56      117.36     40.96 o 
   6  26   2      474.48      454.67     51.33 o 
   8  26   2      159.89       58.00     61.32 o 
  10  26   2      154.04      208.01     53.45 o 
 -11  27   2      659.37      555.28    102.74 o 
  -9  27   2      255.00      249.82     79.46 o 
  -7  27   2        8.91       61.90     75.22 o 
  -5  27   2       60.48       11.90     45.80 o 
  -3  27   2     1155.07     1155.32     80.49 o 
  -1  27   2      130.87       16.56     43.51 o 
   1  27   2        0.52       22.59     37.89 o 
   3  27   2      272.49       92.10     32.22 o 
   5  27   2       84.51       47.03     46.34 o 
   7  27   2       55.42       54.33     47.01 o 
   9  27   2        4.48        0.16     47.15 o 
 -12  28   2      157.93      112.40     48.79 o 
 -10  28   2      308.27      336.11     91.32 o 
  -8  28   2      140.18      137.21     54.73 o 
  -6  28   2     1644.19     1668.94    152.93 o 
  -4  28   2      156.41      189.59     75.51 o 
  -2  28   2      176.16      238.36     41.09 o 
   0  28   2       70.02      120.57     46.17 o 
   2  28   2      750.28      640.38    131.05 o 
   4  28   2      103.40      109.29     50.44 o 
   6  28   2      626.52      727.28     70.01 o 
   8  28   2       91.80       85.31     88.03 o 
 -11  29   2      267.08      277.24     74.85 o 
  -9  29   2      156.73      183.32     84.88 o 
  -7  29   2        0.47        3.73     74.79 o 
  -5  29   2      753.22      980.78    105.08 o 
  -3  29   2        0.54        2.97     43.80 o 
  -1  29   2       34.25       83.90     48.38 o 
   1  29   2      336.44      238.08     61.61 o 
   3  29   2     1185.32     1091.10    103.24 o 
   5  29   2        0.00        0.43     39.83 o 
   7  29   2      173.91      251.39    111.95 o 
   9  29   2        7.44        0.26     52.26 o 
 -10  30   2      456.24      553.00    252.73 o 
  -8  30   2        8.66       32.54     57.01 o 
  -6  30   2        7.19        6.53     52.65 o 
  -4  30   2      240.54      186.55     54.82 o 
  -2  30   2        3.53       12.96     42.79 o 
   0  30   2       62.59       27.05     43.83 o 
   2  30   2       45.60        0.14     49.30 o 
   4  30   2       76.59      107.65     53.60 o 
   6  30   2      137.61       79.73     53.41 o 
   8  30   2       56.15       62.98     47.25 o 
  -9  31   2      151.13      212.22     56.60 o 
  -7  31   2      514.44      518.23     70.26 o 
  -5  31   2        1.27       18.66     50.27 o 
  -3  31   2      986.99      866.68     82.50 o 
  -1  31   2      164.29      123.83    100.32 o 
   1  31   2      136.20      142.98     58.50 o 
   3  31   2        8.15       20.01     56.34 o 
   5  31   2        5.30       41.93     46.26 o 
   7  31   2       71.99        0.01     58.36 o 
  -8  32   2      338.30      373.94     72.85 o 
  -6  32   2     1263.12     1350.59     97.59 o 
  -4  32   2        7.71       34.18     48.13 o 
  -2  32   2      552.55      679.27     83.77 o 
   0  32   2       35.55        2.36     40.77 o 
   2  32   2        0.06        0.01     63.95 o 
   4  32   2      166.09       60.22     89.19 o 
   6  32   2        2.19       24.24     61.59 o 
  -7  33   2       29.34        3.19     52.85 o 
  -5  33   2       95.01       10.49     58.53 o 
  -3  33   2        1.56        0.99     52.65 o 
  -1  33   2       62.03        4.26     59.55 o 
   1  33   2        6.85        0.25     82.10 o 
   3  33   2       49.92        0.11     42.25 o 
   5  33   2      222.53      212.92     70.58 o 
  -6  34   2        2.88        0.54     53.28 o 
  -4  34   2      128.01      118.13     46.04 o 
  -2  34   2       35.17       87.39     63.48 o 
   0  34   2        0.49        3.41     55.55 o 
   2  34   2        0.81       71.90    100.47 o 
  -1  35   2       20.70        2.05     60.22 o 
 -19   1   3      832.38      747.57     53.16 o 
 -17   1   3      515.15      496.14     33.94 o 
 -15   1   3     1493.26     1454.85     64.26 o 
 -13   1   3     1313.86     1422.83     61.52 o 
 -11   1   3     1111.95     1238.65     40.97 o 
  -9   1   3     1882.56     1985.50     38.68 o 
  -7   1   3     1052.08     1221.59     29.94 o 
  -5   1   3    22485.14    21023.12    350.23 o 
  -3   1   3   113975.95   110035.00   2438.82 o 
  -1   1   3     1844.31     1851.98     22.70 o 
   1   1   3     2071.70     1839.73     34.93 o 
   3   1   3      749.11      808.93     12.55 o 
   5   1   3    12767.32    13688.83    294.39 o 
   7   1   3       31.44       45.43     13.14 o 
   9   1   3      385.52      313.80     26.60 o 
  11   1   3      276.75      225.32     41.34 o 
  13   1   3     2128.68     2153.93    134.35 o 
  15   1   3      124.13      170.46     45.43 o 
 -18   2   3       12.79       26.87     34.55 o 
 -16   2   3      567.39      661.77     50.34 o 
 -14   2   3    14183.01    15732.49    390.81 o 
 -12   2   3      199.73      172.78     12.20 o 
 -10   2   3     1391.94     1274.61     37.81 o 
  -8   2   3     1602.65     1662.52     34.41 o 
  -6   2   3    37265.15    36370.62    614.68 o 
  -4   2   3    11716.68    11834.99    168.94 o 
  -2   2   3       68.99       40.00      7.76 o 
   0   2   3      208.66      121.43      6.01 o 
   2   2   3     6461.63     5479.93     68.84 o 
   4   2   3     5253.33     5645.91     79.34 o 
   6   2   3     2189.98     1865.56     46.46 o 
   8   2   3      334.44      281.85     22.93 o 
  10   2   3       28.10       31.26     20.74 o 
  12   2   3        7.54       23.35     69.29 o 
  14   2   3      223.85      178.20     42.18 o 
  16   2   3      142.70        0.11     60.14 o 
 -19   3   3      510.30      403.18     52.68 o 
 -17   3   3      490.15      566.80     50.48 o 
 -15   3   3      165.45      109.25     14.93 o 
 -13   3   3     5865.18     6085.00    120.72 o 
 -11   3   3     1868.91     1779.12     50.75 o 
  -9   3   3     1595.89     1548.98     40.67 o 
  -7   3   3     5453.20     5142.83     84.35 o 
  -5   3   3    38916.48    38963.32    521.70 o 
  -3   3   3      931.01     1176.84     22.00 o 
  -1   3   3     6927.52     5862.54     86.87 o 
   1   3   3     1292.35     1333.56     15.64 o 
   3   3   3    13399.38    13906.92    152.75 o 
   5   3   3      711.10      689.20     13.64 o 
   7   3   3      229.14      173.99     19.24 o 
   9   3   3       36.23       80.05     15.24 o 
  11   3   3     1253.85     1058.50     60.92 o 
  13   3   3      105.88      186.04     77.41 o 
  15   3   3        0.00        0.10     36.05 o 
 -18   4   3       24.57       17.10     35.84 o 
 -16   4   3        2.92       12.52     12.50 o 
 -14   4   3       51.31       56.62     12.41 o 
 -12   4   3      499.78      443.24     22.32 o 
 -10   4   3      102.83      100.19     12.38 o 
  -8   4   3     3635.01     3499.12     59.68 o 
  -6   4   3      816.60      924.03     24.92 o 
  -4   4   3      113.26      116.57      4.42 o 
  -2   4   3     2982.31     2386.12     71.71 o 
   0   4   3     2539.72     1962.03     34.91 o 
   2   4   3      150.77       99.49      5.30 o 
   4   4   3       39.31       65.30      4.93 o 
   6   4   3       80.94       79.86      5.08 o 
   8   4   3      325.49      296.38     22.47 o 
  10   4   3      861.16      806.23     43.02 o 
  12   4   3      370.14      323.19     26.58 o 
  14   4   3        4.77        0.27     38.17 o 
  16   4   3      171.49      128.31     66.00 o 
 -19   5   3      353.93      391.32     53.86 o 
 -17   5   3       80.58       84.65     15.27 o 
 -15   5   3      794.75      768.96     33.17 o 
 -13   5   3     3014.89     3109.45     75.53 o 
 -11   5   3      338.77      295.63     15.62 o 
  -9   5   3        8.01        2.16      8.14 o 
  -7   5   3      435.37      344.98     23.01 o 
  -5   5   3    21318.55    20263.80    292.45 o 
  -3   5   3    17772.24    15940.45    230.80 o 
  -1   5   3    10309.65     9654.34    133.49 o 
   1   5   3     1423.73     1227.78     24.05 o 
   3   5   3      369.62      476.05     12.04 o 
   5   5   3     2925.40     2853.32     43.54 o 
   7   5   3        0.93        0.42      6.83 o 
   9   5   3        0.61        2.97     11.61 o 
  11   5   3      247.60      186.21     22.82 o 
  13   5   3      432.61      357.36     50.63 o 
  15   5   3        0.68        0.00     28.61 o 
 -18   6   3       83.45      123.35     43.17 o 
 -16   6   3       31.91       45.97     12.11 o 
 -14   6   3     9909.11    10690.22    280.91 o 
 -12   6   3      593.64      586.08     36.52 o 
 -10   6   3     2937.54     3009.98     71.76 o 
  -8   6   3      339.27      329.22     20.88 o 
  -6   6   3     3527.60     3367.11     53.60 o 
  -4   6   3       23.67       21.30      9.54 o 
  -2   6   3     5771.05     5757.09     98.84 o 
   0   6   3     9715.41     9137.76    120.17 o 
   2   6   3      418.76      414.83      9.46 o 
   4   6   3      623.24      681.39     14.91 o 
   6   6   3     2956.27     3201.00     49.50 o 
   8   6   3        3.54        2.28      5.80 o 
  10   6   3      599.84      550.28     31.25 o 
  12   6   3      181.10      109.16     26.51 o 
  14   6   3      548.44      396.44     41.21 o 
 -19   7   3        0.25       36.93     34.21 o 
 -17   7   3      190.12      204.87     34.57 o 
 -15   7   3      252.92      247.53     15.11 o 
 -13   7   3       78.11       72.91     10.78 o 
 -11   7   3       95.15       76.30      8.95 o 
  -9   7   3     1418.60     1476.87     40.96 o 
  -7   7   3      657.97      620.35     21.13 o 
  -5   7   3      130.78      166.71      8.70 o 
  -3   7   3     1769.96     1870.93     26.19 o 
  -1   7   3     2855.41     2764.75     70.45 o 
   1   7   3       46.24       33.72      6.01 o 
   3   7   3     6690.21     7519.89    132.40 o 
   5   7   3      300.99      352.82     12.12 o 
   7   7   3        0.05        1.56      6.09 o 
   9   7   3      380.25      389.49     18.98 o 
  11   7   3       81.54       88.35     24.44 o 
  13   7   3      386.83      356.93     31.32 o 
  15   7   3     1647.79     1654.82     98.94 o 
 -18   8   3     1064.69      930.66     69.24 o 
 -16   8   3     1039.34     1066.01     53.42 o 
 -14   8   3      155.51      171.69     10.64 o 
 -12   8   3     2319.07     2425.57     53.96 o 
 -10   8   3        7.13       16.70     17.28 o 
  -8   8   3      199.48      198.83     13.32 o 
  -6   8   3      204.04      169.61      7.60 o 
  -4   8   3     9399.99     8971.89    233.41 o 
  -2   8   3       12.76       11.66      6.53 o 
   0   8   3     2538.60     2458.07     49.31 o 
   2   8   3     2000.69     1960.61     32.75 o 
   4   8   3       21.27       10.26      7.30 o 
   6   8   3      490.51      590.58     13.02 o 
   8   8   3      120.35      133.66      8.09 o 
  10   8   3      744.79      673.30     16.60 o 
  12   8   3       31.07       13.71     29.46 o 
  14   8   3      343.69      276.52     33.14 o 
 -17   9   3       10.25       14.47     20.57 o 
 -15   9   3      390.90      396.15     30.67 o 
 -13   9   3     1476.15     1483.87     39.82 o 
 -11   9   3      127.19      102.63     10.82 o 
  -9   9   3     1599.01     1641.00     42.36 o 
  -7   9   3     1097.04     1155.41     30.51 o 
  -5   9   3     3688.37     3752.44     60.03 o 
  -3   9   3    12621.74    12709.10    225.33 o 
  -1   9   3     7938.15     7917.91    136.49 o 
   1   9   3     2370.70     2874.94     71.40 o 
   3   9   3     3852.26     4148.38     77.64 o 
   5   9   3      112.72      149.98      9.71 o 
   7   9   3     3662.01     3834.73     83.36 o 
   9   9   3      119.80      117.07     10.01 o 
  11   9   3      353.94      323.14     10.98 o 
  13   9   3      430.61      382.75     43.67 o 
  15   9   3      295.19      322.04     47.42 o 
 -18  10   3      512.81      479.86     57.84 o 
 -16  10   3      653.73      616.13     36.48 o 
 -14  10   3      517.48      512.87     21.83 o 
 -12  10   3      440.77      411.60     21.24 o 
 -10  10   3     2141.26     2200.72     42.27 o 
  -8  10   3     2441.50     2647.33     44.23 o 
  -6  10   3     1104.50      999.54     39.14 o 
  -4  10   3     8843.67     9134.35    219.60 o 
  -2  10   3     3527.69     3534.41     88.34 o 
   0  10   3        3.37        8.38     15.92 o 
   2  10   3     2263.29     2601.14     58.37 o 
   4  10   3       17.71        8.43      9.19 o 
   6  10   3        2.71        8.60      7.11 o 
   8  10   3      326.20      287.85     15.05 o 
  10  10   3       63.61       50.22      9.18 o 
  12  10   3      484.30      411.49     25.94 o 
  14  10   3       12.39        0.20     31.55 o 
 -17  11   3     1388.42     1396.83     73.81 o 
 -15  11   3      741.82      855.05     34.89 o 
 -13  11   3     3614.96     3839.32     84.08 o 
 -11  11   3      447.12      419.90     16.26 o 
  -9  11   3       26.89       19.52     11.90 o 
  -7  11   3      400.62      392.64     18.00 o 
  -5  11   3     4996.70     5347.09    101.84 o 
  -3  11   3     5639.82     5927.52    170.43 o 
  -1  11   3     1832.32     1856.07     52.22 o 
   1  11   3    24797.84    27517.08   1042.21 o 
   3  11   3     1923.08     2019.35     66.71 o 
   5  11   3      561.17      530.46     20.07 o 
   7  11   3     1921.98     1866.17     49.88 o 
   9  11   3     1126.47     1096.53     39.37 o 
  11  11   3       39.66       31.75     13.78 o 
  13  11   3     1026.30     1014.46     79.78 o 
  15  11   3       89.49       95.98     70.83 o 
 -18  12   3       35.77       16.73     30.22 o 
 -16  12   3      457.15      522.67     36.93 o 
 -14  12   3      139.47      163.95     18.70 o 
 -12  12   3     5190.21     5507.75    130.67 o 
 -10  12   3      989.64     1068.67     29.10 o 
  -8  12   3      868.53      871.23     21.90 o 
  -6  12   3     6639.06     7023.72    135.69 o 
  -4  12   3     9436.98    10017.65    171.26 o 
  -2  12   3     4280.28     4602.70     95.52 o 
   0  12   3      760.62      739.59     29.90 o 
   2  12   3     2207.87     2378.98     64.03 o 
   4  12   3     1303.77     1481.05     62.51 o 
   6  12   3      731.20      777.83     32.07 o 
   8  12   3      237.96      252.84     13.68 o 
  10  12   3     2239.76     2142.32     85.61 o 
  12  12   3       98.16      126.62     22.23 o 
  14  12   3      409.59      355.50     48.66 o 
 -17  13   3     1423.15     1532.66     86.98 o 
 -15  13   3     2078.35     2395.12     94.86 o 
 -13  13   3     6115.71     6524.46    126.68 o 
 -11  13   3      904.65      910.45     52.73 o 
  -9  13   3     1168.02     1138.94     30.23 o 
  -7  13   3     5947.86     6375.90    127.29 o 
  -5  13   3     2511.68     2407.41    106.45 o 
  -3  13   3      542.89      533.14     21.34 o 
  -1  13   3     2743.32     2703.36    105.46 o 
   1  13   3     7816.59     8293.97    235.27 o 
   3  13   3      491.00      459.68     17.19 o 
   5  13   3       56.84       48.45     12.23 o 
   7  13   3      483.22      500.64     20.80 o 
   9  13   3      303.52      313.24     16.13 o 
  11  13   3       98.69       83.28     14.52 o 
  13  13   3       71.33       34.88     24.18 o 
  15  13   3      273.20      263.85     60.59 o 
 -16  14   3      409.47      455.27     29.13 o 
 -14  14   3      319.17      321.85     24.90 o 
 -12  14   3      113.70       71.79     14.64 o 
 -10  14   3      110.29       86.34     13.39 o 
  -8  14   3      188.44      226.43     18.23 o 
  -6  14   3      685.89      677.08     21.62 o 
  -4  14   3    10115.97    10340.72    165.63 o 
  -2  14   3     2804.84     3114.46     66.45 o 
   0  14   3      804.01      704.86     35.36 o 
   2  14   3        1.76       13.01     11.42 o 
   4  14   3     3642.32     3904.24     90.34 o 
   6  14   3      375.60      411.71     16.35 o 
   8  14   3        7.43       14.77     12.34 o 
  10  14   3      868.34      867.11     46.22 o 
  12  14   3      479.08      468.27     37.81 o 
  14  14   3       64.92       66.81     86.05 o 
 -17  15   3     1582.71     1774.10     91.45 o 
 -15  15   3       19.43       19.21     26.27 o 
 -13  15   3       31.03       24.06     17.41 o 
 -11  15   3      530.85      495.15     28.28 o 
  -9  15   3     1289.95     1301.33     29.67 o 
  -7  15   3     1260.36     1361.17     45.47 o 
  -5  15   3        1.75        0.80     11.12 o 
  -3  15   3     1235.78     1302.87     46.45 o 
  -1  15   3      641.53      811.98     35.03 o 
   1  15   3      341.18      287.48     23.37 o 
   3  15   3      353.81      328.02     17.88 o 
   5  15   3      148.84      176.15     15.48 o 
   7  15   3     3094.46     3327.27    112.05 o 
   9  15   3     2826.72     3003.85    173.78 o 
  11  15   3      179.00      174.86     27.90 o 
  13  15   3        4.90        2.29     28.49 o 
 -16  16   3      486.30      572.82     40.14 o 
 -14  16   3     1623.23     1800.29     59.18 o 
 -12  16   3      791.92      773.52     33.24 o 
 -10  16   3        8.72       10.54     22.48 o 
  -8  16   3       17.75       13.49     10.94 o 
  -6  16   3      337.41      321.68     22.20 o 
  -4  16   3     7061.14     7927.95    461.13 o 
  -2  16   3       14.81       14.26     16.62 o 
   0  16   3     4555.45     4612.06    189.98 o 
   2  16   3       82.67       94.37     13.52 o 
   4  16   3     1181.01     1340.52     40.39 o 
   6  16   3     5229.65     5601.13    151.13 o 
   8  16   3      134.15       85.11     18.69 o 
  10  16   3      107.01      112.84     14.97 o 
  12  16   3      108.34      119.36     41.99 o 
  14  16   3       44.65       72.25     54.88 o 
 -17  17   3      265.32      309.74     81.51 o 
 -15  17   3      152.19      195.06     26.71 o 
 -13  17   3     1262.35     1343.85     53.63 o 
 -11  17   3      731.42      773.87     33.65 o 
  -9  17   3      817.85      828.94     35.40 o 
  -7  17   3      785.88      732.49     27.83 o 
  -5  17   3      897.95     1003.60     37.21 o 
  -3  17   3     1350.10     1398.50     43.98 o 
  -1  17   3     3991.77     4275.00    214.50 o 
   1  17   3     1655.87     1658.65     61.86 o 
   3  17   3      301.47      293.48     19.50 o 
   5  17   3        0.86       14.56     15.23 o 
   7  17   3     4090.84     4049.21    135.88 o 
   9  17   3      550.89      620.15     43.18 o 
  11  17   3      100.75       76.22     23.22 o 
  13  17   3      448.50      439.53     41.11 o 
 -16  18   3     1365.27     1809.30    154.42 o 
 -14  18   3        0.53        0.75     23.11 o 
 -12  18   3      107.81       76.81     15.03 o 
 -10  18   3      238.51      222.55     29.42 o 
  -8  18   3       28.16       19.92      9.79 o 
  -6  18   3      242.62      256.19     19.99 o 
  -4  18   3     6819.05     7144.02    340.02 o 
  -2  18   3        3.59       28.37     20.84 o 
   0  18   3      243.12      275.51     19.24 o 
   2  18   3      591.50      575.15     42.67 o 
   4  18   3       74.25       99.00     16.47 o 
   6  18   3      109.85      130.35     13.48 o 
   8  18   3       23.56       52.41     20.82 o 
  10  18   3      130.22      107.06     27.82 o 
  12  18   3      459.65      300.05     67.02 o 
 -15  19   3       22.22        0.69     25.47 o 
 -13  19   3       71.16      104.66     33.56 o 
 -11  19   3     2314.79     2517.31     80.80 o 
  -9  19   3     2482.71     2610.00     69.44 o 
  -7  19   3     2593.09     2842.83     72.53 o 
  -5  19   3        4.65        1.88     20.87 o 
  -3  19   3        3.50        8.03     32.49 o 
  -1  19   3     3939.34     4327.25    134.45 o 
   1  19   3      474.17      468.34     23.10 o 
   3  19   3       97.37       70.51     17.07 o 
   5  19   3      519.57      522.04     24.83 o 
   7  19   3      539.34      456.92     27.61 o 
   9  19   3      345.14      367.70     44.50 o 
  11  19   3      190.74      178.05     25.85 o 
  13  19   3      599.89      621.68     81.07 o 
 -16  20   3      467.70      555.86     70.97 o 
 -14  20   3      677.66      696.71     55.51 o 
 -12  20   3     2697.54     3003.11    130.98 o 
 -10  20   3      590.50      557.49     36.50 o 
  -8  20   3       61.42       55.71     11.43 o 
  -6  20   3      436.38      423.58     44.93 o 
  -4  20   3      100.38       61.15     21.02 o 
  -2  20   3     2295.90     2252.69     72.89 o 
   0  20   3      709.26      651.88     35.22 o 
   2  20   3      153.66      124.84     19.17 o 
   4  20   3       45.21       33.04     16.02 o 
   6  20   3      479.90      517.28     24.10 o 
   8  20   3      271.81      276.45     45.01 o 
  10  20   3      431.12      419.08     51.94 o 
  12  20   3        5.92        0.11     37.31 o 
 -15  21   3     1209.83     1387.81    106.10 o 
 -13  21   3     1145.42     1293.30     69.08 o 
 -11  21   3      900.65      905.96     67.17 o 
  -9  21   3      136.28      150.64     22.73 o 
  -7  21   3       57.69       51.25     28.41 o 
  -5  21   3    13779.50    15776.24    349.92 o 
  -3  21   3      106.30       98.78     28.75 o 
  -1  21   3     5167.13     5603.91    224.58 o 
   1  21   3       56.46       63.22     14.96 o 
   3  21   3     2560.56     2853.27    122.39 o 
   5  21   3       60.14       65.06     16.73 o 
   7  21   3      992.33     1150.06     91.74 o 
   9  21   3      482.05      492.62     66.81 o 
  11  21   3      512.62      574.86     47.48 o 
 -14  22   3      479.75      374.41     42.82 o 
 -12  22   3       70.44       63.05     93.44 o 
 -10  22   3        3.47        3.27     21.39 o 
  -8  22   3       49.38       35.74     13.65 o 
  -6  22   3      104.11       76.10     35.60 o 
  -4  22   3      233.05      205.72     24.89 o 
  -2  22   3       34.55        0.01     26.84 o 
   0  22   3       39.25       67.16     40.75 o 
   2  22   3     1043.56     1010.47     44.53 o 
   4  22   3     1189.27     1393.46     49.83 o 
   6  22   3        1.24        3.02     24.02 o 
   8  22   3       32.42      135.65    146.89 o 
  10  22   3       96.64       93.81     28.86 o 
 -15  23   3      410.28      392.39     75.80 o 
 -13  23   3      175.58      160.53     41.77 o 
 -11  23   3      145.72       91.17     65.27 o 
  -9  23   3       99.09      110.94     23.91 o 
  -7  23   3       93.83      147.11     84.81 o 
  -5  23   3     3788.67     3952.59    134.68 o 
  -3  23   3      326.54      422.16     68.20 o 
  -1  23   3     4298.95     4634.67    145.42 o 
   1  23   3      635.64      639.04     40.16 o 
   3  23   3      193.25      156.84     26.56 o 
   5  23   3       63.54       59.65     21.90 o 
   7  23   3      425.44      453.54     38.67 o 
   9  23   3        5.25        0.08     21.37 o 
  11  23   3       52.68       99.98     42.15 o 
 -14  24   3       69.35      143.23     74.49 o 
 -12  24   3       11.14       58.36     67.46 o 
 -10  24   3       66.28       92.23     31.19 o 
  -8  24   3      959.19     1021.25     86.03 o 
  -6  24   3      159.59      134.86     68.42 o 
  -4  24   3      368.22      318.06     72.29 o 
  -2  24   3     1211.01      976.90     97.61 o 
   0  24   3      133.31      126.27     46.98 o 
   2  24   3      108.60      137.80     24.47 o 
   4  24   3      209.32      246.17     24.35 o 
   6  24   3     1236.11     1180.82     70.47 o 
   8  24   3        0.06       21.70     26.33 o 
  10  24   3        9.15       45.43     40.26 o 
 -13  25   3      185.62      229.33     76.54 o 
 -11  25   3      381.60      390.38     87.95 o 
  -9  25   3      701.37      841.46     85.61 o 
  -7  25   3       25.95      137.96     39.61 o 
  -5  25   3      200.52      304.32     68.20 o 
  -3  25   3     2014.38     1818.80     45.52 o 
  -1  25   3      976.02     1103.03     94.68 o 
   1  25   3     1993.72     1958.77     74.68 o 
   3  25   3      107.52       79.56     21.93 o 
   5  25   3      462.59      293.26     37.76 o 
   7  25   3      345.54      283.87     45.73 o 
   9  25   3      157.08      184.00     35.85 o 
 -12  26   3       93.01       88.39     75.08 o 
 -10  26   3      410.83      557.84     97.47 o 
  -8  26   3      735.18      637.24     88.54 o 
  -6  26   3      816.60      797.39     59.09 o 
  -4  26   3        2.30       22.96     65.86 o 
  -2  26   3      146.20        0.08     63.37 o 
   0  26   3      983.88     1030.24    103.32 o 
   2  26   3      384.62      419.04     79.97 o 
   4  26   3        0.39       13.20     28.23 o 
   6  26   3       13.18        1.21     43.03 o 
   8  26   3       81.97      157.35     33.68 o 
  10  26   3       63.16       70.30     35.09 o 
 -13  27   3       30.48        1.68     76.83 o 
 -11  27   3        1.48       20.84     74.93 o 
  -9  27   3       10.92        1.36     69.81 o 
  -7  27   3      411.18      428.31     93.07 o 
  -5  27   3     2475.57     2274.25    155.86 o 
  -3  27   3     5525.08     5934.86    274.98 o 
  -1  27   3     1422.00     1365.81    108.01 o 
   1  27   3      278.81      201.87     31.35 o 
   3  27   3       27.53       34.40     27.41 o 
   5  27   3      313.06      239.62     86.13 o 
   7  27   3      390.42      431.01     69.22 o 
   9  27   3        1.02       50.95     37.49 o 
 -12  28   3       12.38        1.72     54.88 o 
 -10  28   3      278.00      307.85     91.61 o 
  -8  28   3      340.47      311.05     68.63 o 
  -6  28   3     1140.53     1076.65    109.32 o 
  -4  28   3       34.75        0.13     75.51 o 
  -2  28   3       15.87        0.16     67.02 o 
   0  28   3        2.90       77.67     47.90 o 
   2  28   3        1.38        5.23     37.41 o 
   4  28   3       80.67       43.07     48.63 o 
   6  28   3      490.24      423.54     52.94 o 
   8  28   3       93.81       72.05     87.24 o 
 -11  29   3       99.71      158.52     87.95 o 
  -9  29   3      175.10      129.51     85.02 o 
  -7  29   3      129.76      146.89     57.22 o 
  -5  29   3     1257.38     1297.11    119.12 o 
  -3  29   3      360.07      367.59     67.17 o 
  -1  29   3       10.60       28.12     49.03 o 
   1  29   3       37.91       12.36     74.64 o 
   3  29   3        8.53        6.04     47.39 o 
   5  29   3       46.36       80.33     44.42 o 
   7  29   3        3.83       38.52     54.27 o 
 -10  30   3       27.67       63.37     60.88 o 
  -8  30   3      187.92      149.58     91.61 o 
  -6  30   3       36.09       17.92     80.93 o 
  -4  30   3        4.40        0.08     57.22 o 
  -2  30   3      529.89      583.05     67.37 o 
   0  30   3      150.40      241.40     59.60 o 
   2  30   3      258.35      254.47     53.09 o 
   4  30   3       14.67       72.69     44.84 o 
   6  30   3      437.80      520.03    104.78 o 
  -9  31   3        0.40        0.75     88.54 o 
  -7  31   3        2.40        0.09     88.24 o 
  -5  31   3        5.69       71.22     82.83 o 
  -3  31   3      306.34      258.98     48.13 o 
  -1  31   3      323.65      372.04    128.34 o 
   1  31   3      247.05      141.50     49.42 o 
   3  31   3       43.95       39.98     55.69 o 
   5  31   3       32.97       34.66     56.60 o 
  -8  32   3        0.07        5.91     87.22 o 
  -6  32   3      969.68      995.09     81.72 o 
  -4  32   3       45.03       17.90     66.51 o 
  -2  32   3        0.61       29.68     41.93 o 
   0  32   3       70.99       88.58     58.97 o 
   2  32   3       21.45        0.98     59.23 o 
   4  32   3      125.77       24.94     58.53 o 
  -7  33   3      102.20       37.44     46.99 o 
  -5  33   3       20.75        0.10    100.90 o 
  -3  33   3      398.11      386.78     74.65 o 
  -1  33   3       94.48      157.84     63.07 o 
   1  33   3      281.49      260.66    216.59 o 
   3  33   3      293.92      358.82     75.88 o 
  -6  34   3        6.20       76.40     93.51 o 
  -4  34   3        1.19        0.18     62.23 o 
  -2  34   3      113.30      124.61     56.88 o 
   0  34   3       23.88        0.09     52.65 o 
   2  34   3       55.51        0.21    101.13 o 
 -18   0   4        0.85        3.16     54.15 o 
 -16   0   4      641.95      692.91     44.68 o 
 -14   0   4     1802.62     1873.84    117.72 o 
 -12   0   4      400.22      480.07     47.71 o 
 -10   0   4     3197.09     3198.99     78.32 o 
  -8   0   4      162.22      146.14     20.12 o 
  -6   0   4     3118.25     3073.02     85.29 o 
  -4   0   4    26714.93    25794.89    513.25 o 
  -2   0   4    27672.10    25514.36    740.05 o 
   0   0   4      117.61       61.95     11.11 o 
   2   0   4     1969.84     1884.84     23.43 o 
   4   0   4     3443.18     3751.92    117.91 o 
   6   0   4       46.52        4.67     31.76 o 
   8   0   4      349.41      224.02     24.36 o 
  10   0   4     2316.00     1995.25    127.61 o 
  12   0   4      987.81      990.22     89.85 o 
  14   0   4       78.38       74.23     68.34 o 
 -19   1   4       91.27       84.89     37.00 o 
 -17   1   4        1.94        5.19     12.74 o 
 -15   1   4      281.73      277.87     24.44 o 
 -13   1   4     1615.40     1722.95     61.27 o 
 -11   1   4     2097.72     2096.95     61.49 o 
  -9   1   4      987.65     1026.92     29.11 o 
  -7   1   4     4087.56     4220.56     80.12 o 
  -5   1   4    14733.51    14345.49    217.26 o 
  -3   1   4      604.32      504.53     12.31 o 
  -1   1   4     8139.10     7554.82     90.37 o 
   1   1   4        1.07        5.07      6.19 o 
   3   1   4      143.56      113.42      4.12 o 
   5   1   4      210.27      191.35      9.79 o 
   7   1   4      107.90      118.08     22.20 o 
   9   1   4     5239.31     5435.82    136.06 o 
  11   1   4      758.74      818.03     53.75 o 
  13   1   4       15.67       29.39     35.19 o 
 -18   2   4       31.81        6.20     15.99 o 
 -16   2   4       10.62       13.63     12.38 o 
 -14   2   4       91.48      105.31     16.66 o 
 -12   2   4        3.92        0.29      8.42 o 
 -10   2   4     6543.35     6851.20    112.70 o 
  -8   2   4       13.81       15.35      7.96 o 
  -6   2   4     2965.55     2964.75     61.72 o 
  -4   2   4     4961.45     4797.13    114.68 o 
  -2   2   4     1328.91     1254.50     19.66 o 
   0   2   4      809.83      803.24     10.81 o 
   2   2   4      419.56      408.22     17.01 o 
   4   2   4      892.64      880.33     31.00 o 
   6   2   4      749.68      781.22     20.56 o 
   8   2   4      777.42      723.65     26.51 o 
  10   2   4        6.57        4.51     31.92 o 
  12   2   4      553.07      565.57     57.26 o 
  14   2   4      260.29      295.37     43.33 o 
 -19   3   4      253.59      169.82     57.08 o 
 -17   3   4        3.97       12.45     14.39 o 
 -15   3   4      354.07      338.35     26.53 o 
 -13   3   4     1721.42     1791.56     76.19 o 
 -11   3   4      559.12      574.88     17.82 o 
  -9   3   4      461.81      479.30     17.85 o 
  -7   3   4     4102.49     4123.33    102.89 o 
  -5   3   4    44280.62    41841.42   1000.93 o 
  -3   3   4     1402.59     1230.78     43.35 o 
  -1   3   4     1234.35     1328.46     22.03 o 
   1   3   4     7211.98     7435.88    106.54 o 
   3   3   4      121.33       74.63      5.36 o 
   5   3   4      217.34      210.48      6.84 o 
   7   3   4      140.36      168.82     21.46 o 
   9   3   4      150.91       73.75     20.68 o 
  11   3   4      182.28      205.40     55.10 o 
  13   3   4       77.00       49.40     36.80 o 
  15   3   4      105.64       74.88     38.03 o 
 -20   4   4       14.36       36.99     71.13 o 
 -18   4   4      190.30      176.77     49.69 o 
 -16   4   4      159.32      134.16     28.98 o 
 -14   4   4      536.98      541.60     23.30 o 
 -12   4   4      838.94      789.15     24.52 o 
 -10   4   4     1007.86     1030.75     28.05 o 
  -8   4   4      670.99      709.17     20.69 o 
  -6   4   4      895.59      888.55     31.35 o 
  -4   4   4     8214.81     8128.82    133.22 o 
  -2   4   4    19182.55    18716.20    295.52 o 
   0   4   4     1994.61     1952.74     34.63 o 
   2   4   4     8351.78     8300.87     98.26 o 
   4   4   4      267.20      277.67     16.10 o 
   6   4   4     2578.75     2453.51    108.55 o 
   8   4   4      244.15      192.90     44.91 o 
  10   4   4    10582.00    10806.13    237.61 o 
  12   4   4     1255.99     1164.65     73.12 o 
  14   4   4      247.93      207.25     37.84 o 
 -19   5   4      222.48      212.09     67.50 o 
 -17   5   4       69.93       71.35     18.80 o 
 -15   5   4      245.98      301.27     21.18 o 
 -13   5   4       40.84       46.82     10.48 o 
 -11   5   4     1572.28     1613.69     38.79 o 
  -9   5   4     5145.40     5227.41     93.32 o 
  -7   5   4     6887.80     7093.03    119.73 o 
  -5   5   4     9145.86     9492.25    129.64 o 
  -3   5   4       73.95       61.52      9.11 o 
  -1   5   4     1010.00      932.35     16.80 o 
   1   5   4     6698.52     6678.95    120.71 o 
   3   5   4     2687.00     3092.23     30.22 o 
   5   5   4      946.68      900.39     36.09 o 
   7   5   4     1012.65      974.65     20.25 o 
   9   5   4     1474.54     1350.03     69.09 o 
  11   5   4        7.41        7.58     27.42 o 
  13   5   4       13.75        0.34     29.98 o 
  15   5   4        7.45       44.34     73.61 o 
 -18   6   4       94.94       83.17     38.85 o 
 -16   6   4      461.29      397.88     27.77 o 
 -14   6   4     1795.97     1886.79     47.28 o 
 -12   6   4      620.27      569.57     51.24 o 
 -10   6   4      184.55      145.66     12.09 o 
  -8   6   4      787.03      769.94     20.84 o 
  -6   6   4      276.75      334.93     13.34 o 
  -4   6   4      248.97      182.92      7.72 o 
  -2   6   4     1312.33     1243.58     22.79 o 
   0   6   4     3952.24     4107.05     52.68 o 
   2   6   4      428.62      457.58      8.90 o 
   4   6   4        0.49        3.53     12.60 o 
   6   6   4      213.96      257.29      9.99 o 
   8   6   4       28.60       13.82     14.58 o 
  10   6   4     1837.15     1819.21     60.26 o 
  12   6   4      560.79      500.45     38.33 o 
  14   6   4      484.85      520.97     56.40 o 
 -19   7   4       23.76        2.22     41.53 o 
 -17   7   4     1640.82     1816.09     67.96 o 
 -15   7   4      269.85      260.25     16.08 o 
 -13   7   4      396.74      391.64     24.39 o 
 -11   7   4     1616.57     1653.78     45.15 o 
  -9   7   4      210.81      192.96     14.71 o 
  -7   7   4      833.57      824.03     26.93 o 
  -5   7   4      860.49      800.77     16.93 o 
  -3   7   4     2149.34     1951.72     40.47 o 
  -1   7   4    10312.13    10638.13    221.57 o 
   1   7   4        8.76        9.04      9.12 o 
   3   7   4      910.61      893.11     45.86 o 
   5   7   4    12420.89    13151.34    216.11 o 
   7   7   4     6462.79     7148.59    103.26 o 
   9   7   4     2464.57     2373.51    128.19 o 
  11   7   4      107.97       82.14     21.02 o 
  13   7   4      664.39      582.06     43.62 o 
  15   7   4      151.66       54.38     39.69 o 
 -18   8   4       77.08       68.32     21.79 o 
 -16   8   4      180.17      145.04     19.08 o 
 -14   8   4     2158.88     2339.75     79.90 o 
 -12   8   4      255.20      241.25     16.50 o 
 -10   8   4        3.67       11.38     11.21 o 
  -8   8   4      735.68      901.28     22.81 o 
  -6   8   4     2905.85     3098.29     66.66 o 
  -4   8   4     2503.50     2473.06     41.99 o 
  -2   8   4     3610.21     3401.27     62.65 o 
   0   8   4     6856.78     6896.95    134.20 o 
   2   8   4     2510.56     2691.01     71.93 o 
   4   8   4       25.13       15.87      7.61 o 
   6   8   4     2235.34     2389.77     53.48 o 
   8   8   4     4300.64     4809.96     73.51 o 
  10   8   4      590.70      444.68     29.02 o 
  12   8   4      349.14      310.28     37.56 o 
  14   8   4       87.79       55.04     64.25 o 
 -19   9   4       73.38       30.44     56.92 o 
 -17   9   4      516.13      518.53     38.21 o 
 -15   9   4      264.09      231.40     16.84 o 
 -13   9   4      131.57      132.45     18.29 o 
 -11   9   4       89.00       65.28     12.34 o 
  -9   9   4     1866.52     1809.73     39.02 o 
  -7   9   4      865.41      954.97     25.22 o 
  -5   9   4      314.22      342.35     17.76 o 
  -3   9   4      796.60      845.01     31.21 o 
  -1   9   4      140.24      114.70     10.35 o 
   1   9   4     6018.12     6457.52    104.97 o 
   3   9   4     8809.54     9396.69    247.61 o 
   5   9   4      363.96      409.60     10.87 o 
   7   9   4      854.05      823.51     19.25 o 
   9   9   4      260.31      274.43     20.23 o 
  11   9   4       28.31       14.16     28.14 o 
  13   9   4      101.64      121.60     32.11 o 
 -18  10   4       78.00       80.58     33.08 o 
 -16  10   4      469.33      451.63     24.61 o 
 -14  10   4      618.82      706.74     39.05 o 
 -12  10   4     1197.26     1199.90     42.21 o 
 -10  10   4     1692.81     1758.31     64.70 o 
  -8  10   4     1125.60     1058.69     42.85 o 
  -6  10   4     1513.74     1591.50     42.41 o 
  -4  10   4    10242.24    10815.80    355.10 o 
  -2  10   4        8.84       14.27      8.23 o 
   0  10   4     7648.04     7741.63    217.76 o 
   2  10   4     1318.58     1366.40     38.23 o 
   4  10   4        8.63        7.50      9.48 o 
   6  10   4       39.59       48.92      8.54 o 
   8  10   4       48.31       51.12      9.28 o 
  10  10   4     1224.48     1419.58     55.15 o 
  12  10   4      502.46      494.23     32.64 o 
  14  10   4        8.14        1.02     38.91 o 
 -19  11   4      768.29      578.39     82.54 o 
 -17  11   4       30.31       56.48     20.24 o 
 -15  11   4      735.07      861.37     43.50 o 
 -13  11   4     2139.82     2107.41     68.72 o 
 -11  11   4      739.20      682.33     23.53 o 
  -9  11   4      823.42      727.75     29.69 o 
  -7  11   4     2257.25     2758.71     76.78 o 
  -5  11   4     5958.25     6812.79    170.62 o 
  -3  11   4     2201.05     2026.25     50.40 o 
  -1  11   4     6241.21     6849.41    174.40 o 
   1  11   4     1120.98     1159.20     30.33 o 
   3  11   4      539.32      710.13     15.32 o 
   5  11   4      489.10      473.92     15.42 o 
   7  11   4     1746.16     1868.44     39.26 o 
   9  11   4      224.25      170.45      9.31 o 
  11  11   4     3507.63     3995.47    150.35 o 
  13  11   4       39.00       55.52     23.47 o 
 -18  12   4      172.56      140.46     40.68 o 
 -16  12   4     1475.21     1693.91     54.42 o 
 -14  12   4      818.06      838.15     41.27 o 
 -12  12   4      303.31      325.67     26.07 o 
 -10  12   4       22.39       24.51     11.77 o 
  -8  12   4      947.14     1051.54     38.92 o 
  -6  12   4      253.84      326.48     19.87 o 
  -4  12   4     1475.06     1513.45     35.88 o 
  -2  12   4     4713.61     4964.87    111.57 o 
   0  12   4    10628.70    11334.92    296.93 o 
   2  12   4      732.44      833.71     23.38 o 
   4  12   4     1482.44     1473.09     67.93 o 
   6  12   4      832.64      889.27     28.11 o 
   8  12   4    10875.83    12030.25    261.10 o 
  10  12   4      110.97      102.17      9.90 o 
  12  12   4      323.84      268.02     31.24 o 
  14  12   4        5.93        1.09     39.56 o 
 -17  13   4        7.48       23.03     21.30 o 
 -15  13   4      116.27      125.87     23.34 o 
 -13  13   4      387.40      344.32     22.24 o 
 -11  13   4     1426.80     1488.83     69.06 o 
  -9  13   4      111.71      115.08     14.19 o 
  -7  13   4     5094.56     5898.46    109.87 o 
  -5  13   4     2023.46     2495.93    105.92 o 
  -3  13   4        0.01        0.95      7.11 o 
  -1  13   4      581.95      717.53     24.67 o 
   1  13   4     1772.58     1924.07     38.19 o 
   3  13   4      364.62      371.12     11.55 o 
   5  13   4      196.95      192.37     14.40 o 
   7  13   4       87.81       89.93      9.94 o 
   9  13   4      463.08      551.25     42.23 o 
  11  13   4      157.53      157.44     31.84 o 
  13  13   4        8.19       47.64     39.33 o 
 -18  14   4       23.58       30.32     64.69 o 
 -16  14   4        2.29        0.21     18.68 o 
 -14  14   4       21.76       20.60     16.10 o 
 -12  14   4     2689.38     2704.25     85.84 o 
 -10  14   4      152.44      134.68     15.93 o 
  -8  14   4      283.84      291.30     17.33 o 
  -6  14   4     1303.01     1407.68     37.81 o 
  -4  14   4     5385.91     6022.96    162.78 o 
  -2  14   4       47.33       44.11     15.31 o 
   0  14   4     4721.89     4963.31    188.36 o 
   2  14   4       86.51       79.35     12.79 o 
   4  14   4       21.85       10.92     12.68 o 
   6  14   4      949.51      942.36     26.07 o 
   8  14   4     2847.29     3023.21     62.44 o 
  10  14   4       21.68        1.69     14.56 o 
  12  14   4      193.33      232.44     37.05 o 
 -17  15   4      374.79      353.20     28.03 o 
 -15  15   4      828.05      891.89     94.76 o 
 -13  15   4        0.45        0.26     15.09 o 
 -11  15   4     1224.21     1396.06     54.09 o 
  -9  15   4     3364.67     3460.32     85.50 o 
  -7  15   4        6.69       20.01     17.32 o 
  -5  15   4        3.18       17.42     15.75 o 
  -3  15   4      505.96      536.32     25.98 o 
  -1  15   4       19.69        0.34     13.92 o 
   1  15   4      123.20      135.16     13.38 o 
   3  15   4      340.36      335.70     22.38 o 
   5  15   4     2409.98     2429.36     71.48 o 
   7  15   4      510.13      534.06     25.68 o 
   9  15   4      149.48      146.70     13.77 o 
  11  15   4      182.38      222.27     39.40 o 
  13  15   4       46.67       39.64     37.82 o 
 -16  16   4      453.72      430.87     34.19 o 
 -14  16   4      406.73      431.49     35.54 o 
 -12  16   4       36.55        9.87     27.33 o 
 -10  16   4      562.33      591.65     25.52 o 
  -8  16   4      584.36      646.47     38.40 o 
  -6  16   4      568.19      648.41     33.23 o 
  -4  16   4       23.97       13.24     13.98 o 
  -2  16   4        0.45        1.13     10.70 o 
   0  16   4      176.42      190.54     18.09 o 
   2  16   4        3.45       22.11     11.21 o 
   4  16   4     1008.51     1116.24     39.20 o 
   6  16   4     1443.25     1533.74     47.82 o 
   8  16   4     1894.42     2095.23     68.12 o 
  10  16   4      487.58      469.44     35.30 o 
  12  16   4        0.73       23.09     30.66 o 
 -17  17   4      141.36      122.80     45.22 o 
 -15  17   4       36.00       35.98     27.35 o 
 -13  17   4        2.36        0.16     28.96 o 
 -11  17   4      319.81      250.91     25.79 o 
  -9  17   4      362.75      342.79     25.82 o 
  -7  17   4      293.78      308.83     21.92 o 
  -5  17   4      154.48      199.47     21.38 o 
  -3  17   4        0.04        2.08      7.87 o 
  -1  17   4        1.30        4.85     11.79 o 
   1  17   4      113.63      133.32     16.32 o 
   3  17   4      116.77      100.37     13.33 o 
   5  17   4      121.19      140.71     15.19 o 
   7  17   4       19.55       18.37     14.85 o 
   9  17   4      187.01      154.10     21.00 o 
  11  17   4     1243.77     1312.84    133.69 o 
  13  17   4      114.11       58.18     44.15 o 
 -16  18   4        2.67        0.47     27.85 o 
 -14  18   4      703.25      764.69     38.44 o 
 -12  18   4       17.96       32.63     24.45 o 
 -10  18   4     3622.55     3649.21    135.25 o 
  -8  18   4      351.81      414.54     26.86 o 
  -6  18   4     7424.54     8212.54    238.13 o 
  -4  18   4     1800.09     2042.03     54.36 o 
  -2  18   4      924.96      941.30     31.06 o 
   0  18   4      186.44      172.54     41.35 o 
   2  18   4      165.27      144.97     26.16 o 
   4  18   4     4512.47     4952.94    162.99 o 
   6  18   4     3113.05     3443.50     76.81 o 
   8  18   4     1333.94     1517.90     45.51 o 
  10  18   4       73.87       94.79     26.34 o 
  12  18   4       11.30        6.71     34.38 o 
 -17  19   4       19.43        0.02     47.27 o 
 -15  19   4      688.91      675.35     52.69 o 
 -13  19   4      624.77      580.80     61.69 o 
 -11  19   4      150.71      147.01     28.60 o 
  -9  19   4      682.28      632.32     33.80 o 
  -7  19   4      290.01      248.46     23.92 o 
  -5  19   4      406.44      418.51     31.06 o 
  -3  19   4      485.73      537.66     23.74 o 
  -1  19   4      584.42      583.05     45.75 o 
   1  19   4      509.12      442.94     22.27 o 
   3  19   4      206.60      176.14     17.63 o 
   5  19   4       10.98       13.65     13.55 o 
   7  19   4       78.01       77.85     17.12 o 
   9  19   4      159.43      134.18     25.14 o 
  11  19   4      697.40      793.21     65.49 o 
 -16  20   4       44.56       11.66     28.92 o 
 -14  20   4      963.77      929.48     87.95 o 
 -12  20   4     1173.03     1207.37     89.13 o 
 -10  20   4     2069.84     2367.72    200.34 o 
  -8  20   4      300.94      256.03     24.40 o 
  -6  20   4        5.52        2.02     15.83 o 
  -4  20   4      458.03      550.41     28.58 o 
  -2  20   4      118.04       82.79     22.01 o 
   0  20   4        4.70        0.11     25.67 o 
   2  20   4       37.42       43.02     16.08 o 
   4  20   4      204.82      216.34     18.08 o 
   6  20   4     1474.26     1508.35     69.84 o 
   8  20   4      982.06     1208.69     93.87 o 
  10  20   4      138.71      179.79     32.10 o 
  12  20   4      426.09      537.87     74.79 o 
 -15  21   4      190.45      231.76     40.90 o 
 -13  21   4      271.72      302.47     45.92 o 
 -11  21   4      984.55     1039.04     48.82 o 
  -9  21   4      200.76      207.33     17.11 o 
  -7  21   4       10.30        7.99     26.77 o 
  -5  21   4      328.12      310.76     34.24 o 
  -3  21   4     2861.40     2837.56    142.79 o 
  -1  21   4        4.82        0.88     11.47 o 
   1  21   4     4310.31     4306.22    261.74 o 
   3  21   4       66.98       98.57     55.54 o 
   5  21   4       81.47       91.94     16.84 o 
   7  21   4       66.04       76.09     27.86 o 
   9  21   4       88.75       74.01     24.96 o 
  11  21   4       24.09       54.10     38.79 o 
 -16  22   4       59.92      131.07     45.44 o 
 -14  22   4      550.26      476.12     62.35 o 
 -12  22   4      178.04      217.60     38.77 o 
 -10  22   4     1150.34     1195.20     62.99 o 
  -8  22   4      148.14       85.70     65.35 o 
  -6  22   4     1423.24     1481.92     86.89 o 
  -4  22   4       12.97       35.89     32.19 o 
  -2  22   4      705.01      626.04     28.25 o 
   0  22   4      139.39      143.22     35.13 o 
   2  22   4      819.78      766.62     75.07 o 
   4  22   4     1832.18     1891.61     89.80 o 
   6  22   4      191.70      172.58     36.62 o 
   8  22   4      570.38      439.87     65.86 o 
  10  22   4      597.25      702.10    107.64 o 
 -15  23   4      158.80      152.38     48.37 o 
 -13  23   4      630.39      590.74     61.57 o 
 -11  23   4      258.27      323.37     44.52 o 
  -9  23   4      943.33      960.06     38.88 o 
  -7  23   4     1012.70     1058.53     68.82 o 
  -5  23   4       15.29       28.71     23.71 o 
  -3  23   4      339.78      262.34     25.30 o 
  -1  23   4       67.60       69.70     17.75 o 
   1  23   4     1302.59     1188.93    149.71 o 
   3  23   4     2818.05     3104.20    195.31 o 
   5  23   4      103.92       70.63     38.20 o 
   7  23   4      271.42      329.93     39.60 o 
   9  23   4     1683.01     1955.14    154.22 o 
  11  23   4      622.22      803.31    238.69 o 
 -14  24   4      297.14      357.10     81.81 o 
 -12  24   4      299.15      329.32     61.24 o 
 -10  24   4      457.40      544.30     69.73 o 
  -8  24   4      643.66      652.34     72.58 o 
  -6  24   4       87.89       77.12     26.69 o 
  -4  24   4      103.95       31.85     26.78 o 
  -2  24   4       72.26       30.61     16.39 o 
   0  24   4       65.58        0.07     54.29 o 
   2  24   4        7.87       29.86     53.78 o 
   4  24   4      436.14      345.85     54.50 o 
   6  24   4      243.33      273.99     46.43 o 
   8  24   4        2.71       37.43     27.52 o 
  10  24   4      632.15      719.94     81.51 o 
 -13  25   4      334.44      477.64     60.54 o 
 -11  25   4      353.89      381.29     84.15 o 
  -9  25   4      440.62      431.72     67.76 o 
  -7  25   4     1463.86     1605.90     85.79 o 
  -5  25   4     1904.26     1952.64     77.24 o 
  -3  25   4     2640.13     2831.63    162.88 o 
  -1  25   4       62.80       83.72     18.53 o 
   1  25   4      531.25      507.63     47.50 o 
   3  25   4       23.67        0.93     34.90 o 
   5  25   4      533.64      645.98    100.82 o 
   7  25   4      414.43      431.50     37.46 o 
   9  25   4      362.15      374.54     43.29 o 
 -14  26   4      183.91      201.08     83.86 o 
 -12  26   4        4.12        0.00     64.69 o 
 -10  26   4      227.09      462.02     60.81 o 
  -8  26   4       42.67      100.91     46.46 o 
  -6  26   4      112.08       99.42     37.17 o 
  -4  26   4      196.18      174.19     51.65 o 
  -2  26   4      156.03      103.83     19.81 o 
   0  26   4      103.93       86.94     23.12 o 
   2  26   4      821.17      736.43     61.39 o 
   4  26   4        6.41        5.18     34.96 o 
   6  26   4      622.68      751.85    126.81 o 
   8  26   4      117.52      105.84     28.95 o 
 -13  27   4       83.03       76.72     78.88 o 
 -11  27   4      129.76       80.71     44.62 o 
  -9  27   4       69.39      102.90     77.41 o 
  -7  27   4       62.38       51.71     37.70 o 
  -5  27   4      524.86      444.70     43.63 o 
  -3  27   4      106.51       79.40     47.42 o 
  -1  27   4      344.58      233.51     46.98 o 
   1  27   4        0.35       93.03     48.47 o 
   3  27   4      263.20      177.85     99.88 o 
   5  27   4       13.79        1.62     37.32 o 
   7  27   4       26.32        1.65     38.65 o 
 -12  28   4      305.21      237.99     88.10 o 
 -10  28   4       37.16        2.12     57.22 o 
  -8  28   4      104.01       37.50     74.19 o 
  -6  28   4     1724.13     2025.49    150.44 o 
  -4  28   4        5.38        0.72     65.12 o 
  -2  28   4      461.95      391.45     66.44 o 
   0  28   4       48.23       12.98     22.11 o 
   2  28   4       41.16       22.19     46.36 o 
   4  28   4        0.64        5.25     48.04 o 
   6  28   4      109.30       93.99     38.17 o 
   8  28   4        0.25        0.40     50.54 o 
 -11  29   4       10.23      220.26     99.23 o 
  -9  29   4      278.32      389.27    104.34 o 
  -7  29   4      111.36      185.93     84.44 o 
  -5  29   4      130.86       59.14     55.32 o 
  -3  29   4      416.74      405.03     84.44 o 
  -1  29   4      589.27      624.16    106.40 o 
   1  29   4      694.58      952.08    124.25 o 
   3  29   4        0.30       16.53     45.74 o 
   5  29   4      162.26      238.42     57.50 o 
   7  29   4       19.63        0.24     41.80 o 
 -10  30   4       51.13       96.32     62.78 o 
  -8  30   4       41.08       54.56     85.61 o 
  -6  30   4       98.97       97.94     62.93 o 
  -4  30   4      259.63      109.26     84.44 o 
  -2  30   4      742.94      745.43    103.03 o 
   0  30   4      376.35      369.08     72.81 o 
   2  30   4     1250.56     1364.87     91.61 o 
   4  30   4       81.76       41.65     44.46 o 
   6  30   4      218.21      282.38     63.84 o 
  -9  31   4      222.03      269.14    103.90 o 
  -7  31   4      333.81      272.87     97.76 o 
  -5  31   4       10.91      245.45    135.37 o 
  -3  31   4        0.75        0.10     54.59 o 
  -1  31   4      623.42      464.32     67.08 o 
   1  31   4      301.31      169.33     61.43 o 
   3  31   4        6.01        0.12     53.34 o 
   5  31   4       33.63        0.80     56.08 o 
  -8  32   4        0.00       99.04     94.98 o 
  -6  32   4      221.38      260.77    101.71 o 
  -4  32   4      270.25      153.65     95.71 o 
  -2  32   4      546.10      568.70     67.31 o 
   0  32   4      768.98      525.50     70.10 o 
   2  32   4      201.78      217.47     88.98 o 
   4  32   4       14.35       52.75     51.28 o 
  -7  33   4       37.96        3.23     97.17 o 
  -5  33   4      178.94      260.48     79.91 o 
  -3  33   4      212.34      212.99     62.12 o 
  -1  33   4      187.61      429.21     99.66 o 
   1  33   4      392.38      467.20     75.64 o 
   3  33   4      182.33      116.46     67.85 o 
  -4  34   4      210.22      195.00     75.66 o 
  -2  34   4       62.69       32.94     61.54 o 
   0  34   4      304.31      236.16     61.53 o 
 -19   1   5      566.47      603.10     54.91 o 
 -17   1   5      665.12      729.51     64.26 o 
 -15   1   5     1770.97     1870.59     54.50 o 
 -13   1   5      840.31      792.97     40.14 o 
 -11   1   5      109.83      113.97     12.06 o 
  -9   1   5    11893.62    11885.77    210.92 o 
  -7   1   5     3445.18     3406.70     69.29 o 
  -5   1   5      137.17      129.20      8.72 o 
  -3   1   5     8201.40     8124.80    123.04 o 
  -1   1   5        0.57        0.19      5.41 o 
   1   1   5      606.18      684.41     14.35 o 
   3   1   5      441.67      347.02     10.33 o 
   5   1   5      875.61      839.32     30.06 o 
   7   1   5     5777.44     6081.78    176.93 o 
   9   1   5     1015.23     1005.63     39.96 o 
  11   1   5      116.53      115.68     45.00 o 
  13   1   5      540.16      584.16     57.96 o 
 -20   2   5       26.49       15.21     47.14 o 
 -18   2   5      171.75      207.28     21.95 o 
 -16   2   5      249.23      235.62     33.45 o 
 -14   2   5     1710.34     1732.42     47.04 o 
 -12   2   5       12.57       26.88     15.36 o 
 -10   2   5     1486.01     1476.44     33.11 o 
  -8   2   5    15199.97    16427.68    271.80 o 
  -6   2   5      584.53      594.21     19.51 o 
  -4   2   5      307.86      277.27     13.82 o 
  -2   2   5     6261.26     6359.32     82.73 o 
   0   2   5     3163.44     3006.00     41.29 o 
   2   2   5     7339.37     7888.71    112.77 o 
   4   2   5        9.83       11.03      4.41 o 
   6   2   5     1851.10     1984.16     59.72 o 
   8   2   5     1061.45     1221.71     55.48 o 
  10   2   5        1.80        0.06     39.66 o 
  12   2   5       62.68       60.90     33.36 o 
  14   2   5       25.60        0.23     46.54 o 
 -19   3   5       53.71       54.49     30.09 o 
 -17   3   5      238.83      281.10     21.74 o 
 -15   3   5     2873.45     3022.50    110.79 o 
 -13   3   5      367.26      387.88     33.65 o 
 -11   3   5     1604.63     1530.74     38.03 o 
  -9   3   5     1888.57     1902.16     43.62 o 
  -7   3   5    20634.98    20841.53    314.00 o 
  -5   3   5      394.00      345.26     10.90 o 
  -3   3   5     6125.92     6337.54     92.35 o 
  -1   3   5    10189.37    10545.82    130.76 o 
   1   3   5     2165.60     2232.79     29.85 o 
   3   3   5     2259.15     2677.68     36.93 o 
   5   3   5     1018.47     1110.95     26.35 o 
   7   3   5     2493.25     2671.42     63.11 o 
   9   3   5     2479.48     2498.63     77.40 o 
  11   3   5     1477.28     1209.98     57.95 o 
  13   3   5      335.83      290.94     40.73 o 
 -20   4   5       56.15        0.02     39.71 o 
 -18   4   5        6.07        0.28     16.43 o 
 -16   4   5        8.52       10.81     15.29 o 
 -14   4   5      501.91      541.08     43.59 o 
 -12   4   5     1748.85     1774.06     41.78 o 
 -10   4   5     7797.77     8059.66    154.78 o 
  -8   4   5      217.88      258.97     12.07 o 
  -6   4   5     8581.54     8603.95    174.43 o 
  -4   4   5     1707.10     1898.85     42.05 o 
  -2   4   5      111.89      135.12      9.98 o 
   0   4   5     2742.23     2759.17     44.47 o 
   2   4   5    18724.29    20450.98    228.00 o 
   4   4   5     3964.02     4276.40     56.59 o 
   6   4   5       11.35       11.61      5.21 o 
   8   4   5      417.72      314.31     33.08 o 
  10   4   5       94.09       79.05     29.54 o 
  12   4   5       39.40       31.96     29.77 o 
  14   4   5      502.50      448.66     63.91 o 
 -19   5   5        8.82        0.07     30.91 o 
 -17   5   5        5.63        0.06     16.01 o 
 -15   5   5     2213.30     2169.67    108.84 o 
 -13   5   5       25.81       10.32     12.03 o 
 -11   5   5      640.94      605.30     29.23 o 
  -9   5   5     1838.34     1816.04     35.65 o 
  -7   5   5      213.78      190.13     15.19 o 
  -5   5   5        3.59       14.85      9.70 o 
  -3   5   5     2114.54     2263.79     42.71 o 
  -1   5   5     5153.34     5543.17     73.02 o 
   1   5   5     9730.85    10110.70    120.54 o 
   3   5   5      688.92      622.66     15.15 o 
   5   5   5       99.91      127.30      8.22 o 
   7   5   5      122.27       74.96     18.82 o 
   9   5   5        1.88        0.06     32.18 o 
  11   5   5      529.38      507.08     45.43 o 
  13   5   5      637.96      698.05     55.72 o 
 -20   6   5      254.30      192.08     55.15 o 
 -18   6   5      149.27      134.82     21.73 o 
 -16   6   5      655.85      617.29     30.06 o 
 -14   6   5      485.81      492.39     53.69 o 
 -12   6   5       80.68       72.57     12.81 o 
 -10   6   5     1730.63     1773.68     41.00 o 
  -8   6   5     4797.15     4953.19     89.31 o 
  -6   6   5      556.91      673.93     30.43 o 
  -4   6   5     1048.37     1054.10     30.57 o 
  -2   6   5    14042.47    15346.10    188.27 o 
   0   6   5      929.36      730.32     12.55 o 
   2   6   5     2145.50     2196.96     35.37 o 
   4   6   5       55.69       41.84      7.23 o 
   6   6   5        0.36        0.06      6.62 o 
   8   6   5      417.56      468.46     28.31 o 
  10   6   5      672.97      734.40     57.17 o 
  12   6   5        0.73        8.60     26.51 o 
  14   6   5      256.93      357.94     80.34 o 
 -19   7   5     1116.08     1166.54     88.76 o 
 -17   7   5      374.46      425.97     31.22 o 
 -15   7   5      367.42      306.56     20.75 o 
 -13   7   5      812.48      783.43     55.38 o 
 -11   7   5        5.55        4.14     11.86 o 
  -9   7   5      381.51      396.76     28.73 o 
  -7   7   5    19199.72    20536.21    323.70 o 
  -5   7   5     9752.58     9876.17    147.77 o 
  -3   7   5      244.58      221.31     10.88 o 
  -1   7   5     2278.62     2484.53     38.98 o 
   1   7   5      261.26      297.50     16.01 o 
   3   7   5     1013.25      995.85     24.84 o 
   5   7   5        0.25        6.32      6.98 o 
   7   7   5      863.16      829.79     15.98 o 
   9   7   5      514.83      586.13     33.92 o 
  11   7   5        0.96        0.21     25.40 o 
  13   7   5      497.95      461.03     48.39 o 
 -18   8   5       83.13      109.60     19.67 o 
 -16   8   5      334.33      344.04     48.33 o 
 -14   8   5      185.74      118.30     23.93 o 
 -12   8   5      119.35      112.70     17.27 o 
 -10   8   5      398.28      443.75     18.88 o 
  -8   8   5      315.22      299.17     15.73 o 
  -6   8   5     3395.88     3541.02     50.36 o 
  -4   8   5        0.91        7.85      6.70 o 
  -2   8   5     3653.86     3976.38     62.54 o 
   0   8   5     6110.98     6105.71     90.03 o 
   2   8   5     1086.41     1235.96     26.50 o 
   4   8   5     2295.00     2471.04     55.69 o 
   6   8   5      735.38      670.36     17.04 o 
   8   8   5     8437.08     9258.77    169.50 o 
  10   8   5     1713.43     1683.31     76.61 o 
  12   8   5      412.73      386.96     41.55 o 
  14   8   5      511.46      411.25     55.41 o 
 -19   9   5     1017.19      907.57     90.74 o 
 -17   9   5     1075.26     1218.05     59.12 o 
 -15   9   5      471.53      444.21     26.11 o 
 -13   9   5      203.09      162.49     21.27 o 
 -11   9   5       71.97       46.14     11.65 o 
  -9   9   5    18640.29    20096.64    309.22 o 
  -7   9   5     3397.98     3400.63     88.27 o 
  -5   9   5      878.34      974.68     23.23 o 
  -3   9   5      137.55      129.15      7.97 o 
  -1   9   5     2233.44     2484.86     50.32 o 
   1   9   5     1519.87     1510.45     36.50 o 
   3   9   5      631.24      686.34     32.60 o 
   5   9   5      910.67      880.24     28.16 o 
   7   9   5      118.86      123.06     14.76 o 
   9   9   5      585.96      575.22     33.31 o 
  11   9   5       92.08       42.95     54.95 o 
  13   9   5        6.68        5.99     36.69 o 
 -18  10   5      343.54      437.02     36.97 o 
 -16  10   5       31.53       50.25     18.88 o 
 -14  10   5     1201.13     1127.04     50.45 o 
 -12  10   5      146.47      132.21     16.42 o 
 -10  10   5     2032.61     2003.59     58.24 o 
  -8  10   5     3396.93     3237.55     60.37 o 
  -6  10   5     1320.01     1310.98     34.26 o 
  -4  10   5     2490.26     2613.54     76.75 o 
  -2  10   5    14930.32    16168.73    398.59 o 
   0  10   5     2369.97     2595.24     57.32 o 
   2  10   5     2974.06     3233.27     66.89 o 
   4  10   5      371.82      401.76     33.67 o 
   6  10   5       56.45       29.62      8.67 o 
   8  10   5      276.76      252.19     10.70 o 
  10  10   5      309.02      244.11     33.35 o 
  12  10   5       10.41        0.28     25.95 o 
 -19  11   5       87.97       35.13     40.92 o 
 -17  11   5     1240.66     1475.83     52.89 o 
 -15  11   5     1878.26     2123.42     64.89 o 
 -13  11   5     2459.83     2541.63    105.90 o 
 -11  11   5     3746.77     3796.00     77.71 o 
  -9  11   5     4953.93     5108.03    109.57 o 
  -7  11   5    14299.42    14863.69    246.86 o 
  -5  11   5     2113.04     2312.76     47.16 o 
  -3  11   5    21860.27    23285.15    379.98 o 
  -1  11   5      698.09      776.98     36.72 o 
   1  11   5       68.32       78.98     11.31 o 
   3  11   5     1063.74     1038.06     37.90 o 
   5  11   5        0.05        8.98      8.96 o 
   7  11   5      348.30      313.17     14.37 o 
   9  11   5       10.28       18.16      7.55 o 
  11  11   5      118.47       75.46     31.35 o 
  13  11   5      132.65      156.67     48.76 o 
 -18  12   5      371.72      369.61     30.04 o 
 -16  12   5      761.65      739.29    131.83 o 
 -14  12   5      657.81      641.47     64.22 o 
 -12  12   5       26.82       21.08     14.86 o 
 -10  12   5      293.21      328.04     16.62 o 
  -8  12   5       11.30        0.53      6.44 o 
  -6  12   5      846.62      836.14     35.05 o 
  -4  12   5      370.51      383.17     20.49 o 
  -2  12   5       55.66       72.52     14.75 o 
   0  12   5     5968.62     6375.57    215.98 o 
   2  12   5      908.48      858.43     27.19 o 
   4  12   5     2432.30     2488.21     51.30 o 
   6  12   5      725.41      698.28     24.84 o 
   8  12   5     1173.28     1228.08     37.70 o 
  10  12   5       44.53       19.56     29.80 o 
  12  12   5      389.89      318.66     39.94 o 
 -17  13   5      315.26      434.96     36.42 o 
 -15  13   5      519.54      621.35     35.01 o 
 -13  13   5      908.02      899.03     40.70 o 
 -11  13   5     1019.83     1142.40     36.65 o 
  -9  13   5     2805.82     2975.44     65.39 o 
  -7  13   5      108.26       90.35     16.40 o 
  -5  13   5      182.96      213.22     18.92 o 
  -3  13   5      677.26      572.47     21.48 o 
  -1  13   5      183.96      147.83     16.32 o 
   1  13   5     5860.11     6054.42    142.25 o 
   3  13   5     1178.31     1051.99     40.48 o 
   5  13   5     3130.39     3361.37    129.97 o 
   7  13   5       33.22       37.50     11.04 o 
   9  13   5       38.09       44.60     14.84 o 
  11  13   5       41.16       54.45     34.32 o 
  13  13   5       41.88       61.36     50.49 o 
 -18  14   5      925.83     1225.94     74.73 o 
 -16  14   5      226.81      195.54     27.18 o 
 -14  14   5      647.83      612.04     33.70 o 
 -12  14   5     2043.99     2195.27     49.80 o 
 -10  14   5     1965.42     1973.71     53.32 o 
  -8  14   5     3489.89     3753.29     88.80 o 
  -6  14   5     4516.18     5086.19    168.33 o 
  -4  14   5     1556.27     1595.28     38.49 o 
  -2  14   5      743.86      781.48     20.90 o 
   0  14   5     2273.77     2271.70     84.19 o 
   2  14   5     3460.64     3710.46    123.72 o 
   4  14   5     6489.33     6987.79    223.29 o 
   6  14   5     1456.79     1590.04     50.48 o 
   8  14   5      973.53      911.87     57.36 o 
  10  14   5       54.60      133.33     48.22 o 
  12  14   5      146.14       96.24     36.73 o 
 -17  15   5       29.97       52.35     34.39 o 
 -15  15   5        0.10       20.82     19.39 o 
 -13  15   5       15.70       30.84     13.17 o 
 -11  15   5     1058.38     1138.36     43.23 o 
  -9  15   5      884.16      777.75     61.41 o 
  -7  15   5       28.88       16.63     14.30 o 
  -5  15   5        4.30       26.19      9.63 o 
  -3  15   5     1144.05     1174.88     27.25 o 
  -1  15   5      673.26      851.26     25.59 o 
   1  15   5      399.44      367.00     16.45 o 
   3  15   5      761.15      722.99     21.95 o 
   5  15   5       45.35       36.32     14.19 o 
   7  15   5      217.58      233.89     25.32 o 
   9  15   5        1.49        7.98     18.52 o 
  11  15   5        0.20       22.53     26.27 o 
 -18  16   5      887.45      913.34     62.13 o 
 -16  16   5      179.00      157.17     37.31 o 
 -14  16   5        4.63       12.43     29.90 o 
 -12  16   5        0.14        0.32     28.67 o 
 -10  16   5     2539.11     2261.16     62.44 o 
  -8  16   5       16.20        1.03     18.14 o 
  -6  16   5       36.61       67.46     13.29 o 
  -4  16   5      244.21      269.09     13.17 o 
  -2  16   5      456.98      511.49     26.59 o 
   0  16   5     1241.32     1385.43     36.19 o 
   2  16   5       44.93       32.83     10.44 o 
   4  16   5       58.29       24.43     12.78 o 
   6  16   5      665.33      684.90     34.94 o 
   8  16   5       49.65       29.71     14.67 o 
  10  16   5      274.80      233.34     89.42 o 
  12  16   5        7.09        1.47     31.06 o 
 -17  17   5      613.86      864.44     86.78 o 
 -15  17   5      445.25      499.80     31.71 o 
 -13  17   5       12.68       34.39     25.46 o 
 -11  17   5      214.36      262.61     32.34 o 
  -9  17   5       62.08       72.23     16.74 o 
  -7  17   5     4288.54     4753.15    158.80 o 
  -5  17   5      300.79      354.76     25.16 o 
  -3  17   5       87.52       97.52      9.07 o 
  -1  17   5     6118.68     6357.86    379.60 o 
   1  17   5     1529.43     1859.31     46.42 o 
   3  17   5      300.86      275.34     16.11 o 
   5  17   5      200.32      146.24     17.23 o 
   7  17   5      223.14      172.86     15.46 o 
   9  17   5      598.77      493.24     52.12 o 
  11  17   5       34.54        0.52     33.84 o 
 -16  18   5        0.54        0.26     28.19 o 
 -14  18   5      493.57      417.76     62.19 o 
 -12  18   5       67.31       63.28     31.00 o 
 -10  18   5       83.83       80.43     20.37 o 
  -8  18   5     1467.73     1704.88     53.72 o 
  -6  18   5      593.60      596.20     40.27 o 
  -4  18   5      780.90      755.87     28.92 o 
  -2  18   5     1180.20     1069.87     60.77 o 
   0  18   5     1470.21     1634.59     59.99 o 
   2  18   5     4576.58     5130.90    128.23 o 
   4  18   5      699.84      694.12     47.88 o 
   6  18   5      622.55      643.64     25.15 o 
   8  18   5      157.47      152.04     25.99 o 
  10  18   5       17.50        4.11     31.26 o 
 -17  19   5      506.77      613.25     58.90 o 
 -15  19   5      760.19      719.41     81.07 o 
 -13  19   5      523.55      582.96     49.06 o 
 -11  19   5        0.03        0.58     33.36 o 
  -9  19   5     1067.47     1062.03     31.01 o 
  -7  19   5       26.12       31.30     15.75 o 
  -5  19   5      640.07      664.01     24.57 o 
  -3  19   5      156.91      130.96     12.28 o 
  -1  19   5        8.74       22.93     12.85 o 
   1  19   5     3790.02     4283.21     93.33 o 
   3  19   5     3320.24     3586.08     70.55 o 
   5  19   5       75.53       52.07     20.40 o 
   7  19   5      340.04      305.27     44.73 o 
   9  19   5      224.59      211.35     32.71 o 
  11  19   5      381.34      328.23     54.42 o 
 -16  20   5       59.15       93.09     42.22 o 
 -14  20   5       60.59       43.90     31.96 o 
 -12  20   5       19.14       58.77     43.18 o 
 -10  20   5      986.17     1006.00     44.92 o 
  -8  20   5      553.81      581.05     34.13 o 
  -6  20   5     1013.70      969.96     48.97 o 
  -4  20   5        1.32        1.21     15.41 o 
  -2  20   5     3777.53     3668.31    216.83 o 
   0  20   5     1914.14     2042.68     86.19 o 
   2  20   5        8.49        0.01     11.59 o 
   4  20   5     4278.60     4654.43    108.50 o 
   6  20   5     2904.52     3021.06    137.53 o 
   8  20   5       17.82       12.82     20.43 o 
  10  20   5        4.41        0.08     37.03 o 
 -15  21   5      408.46      374.95     54.85 o 
 -13  21   5       44.82       35.45     41.90 o 
 -11  21   5       42.28       37.87     40.38 o 
  -9  21   5      124.04      117.35     13.11 o 
  -7  21   5       27.44       84.65     35.12 o 
  -5  21   5      582.66      554.71     28.45 o 
  -3  21   5     1338.69     1407.61     79.49 o 
  -1  21   5      230.76      207.33     22.71 o 
   1  21   5     1413.64     1408.53     64.78 o 
   3  21   5       92.96       50.16     15.58 o 
   5  21   5      377.77      365.77     26.20 o 
   7  21   5        7.15        0.89     19.52 o 
   9  21   5      217.75      197.04     34.16 o 
 -16  22   5      544.23      584.13     59.27 o 
 -14  22   5      836.86      818.45     57.79 o 
 -12  22   5        3.84        1.71     38.95 o 
 -10  22   5      593.87      708.71     60.21 o 
  -8  22   5     3313.65     3555.48    177.08 o 
  -6  22   5    13991.79    15411.55    472.04 o 
  -4  22   5     1136.86     1277.72     94.46 o 
  -2  22   5     6237.10     6287.37    137.04 o 
   0  22   5     2927.20     3184.34     88.56 o 
   2  22   5      418.90      433.87     45.65 o 
   4  22   5      359.98      312.19     38.70 o 
   6  22   5      416.54      473.71    104.02 o 
   8  22   5       52.39       29.10     34.93 o 
  10  22   5      108.46      126.63     43.76 o 
 -15  23   5      267.02      367.79     50.61 o 
 -13  23   5      152.00      160.86     55.17 o 
 -11  23   5       89.36       84.49     56.49 o 
  -9  23   5      471.24      414.67     47.50 o 
  -7  23   5      500.66      602.54     42.71 o 
  -5  23   5     2508.47     2935.98    106.54 o 
  -3  23   5     1071.45     1181.32     40.32 o 
  -1  23   5       44.39       20.84     16.85 o 
   1  23   5     3157.04     3189.40     96.84 o 
   3  23   5      935.98     1109.72     62.63 o 
   5  23   5       33.68       46.24     19.87 o 
   7  23   5      217.37      187.07     27.60 o 
   9  23   5       20.07        0.56     64.69 o 
 -14  24   5       47.08       15.00     68.05 o 
 -12  24   5      515.06      475.95     59.37 o 
 -10  24   5       94.37        7.54     34.75 o 
  -8  24   5      319.01      345.86     34.12 o 
  -6  24   5        4.40        4.12     18.31 o 
  -4  24   5       10.42        2.88     17.85 o 
  -2  24   5       29.86       14.66     23.31 o 
   0  24   5     1127.06     1199.83     62.83 o 
   2  24   5      321.28      279.16     29.06 o 
   4  24   5      121.22      165.60     22.23 o 
   6  24   5       79.41      108.60     21.48 o 
   8  24   5       34.16       20.28     28.66 o 
 -13  25   5      328.92      295.79     49.09 o 
 -11  25   5        1.21       60.60     39.93 o 
  -9  25   5      555.41      517.09     87.29 o 
  -7  25   5      169.49      157.52     59.22 o 
  -5  25   5     2158.68     2174.94    122.29 o 
  -3  25   5     2003.98     2136.26     75.89 o 
  -1  25   5        3.41        2.23     18.05 o 
   1  25   5      920.91      864.69     52.63 o 
   3  25   5        0.00       13.46     17.92 o 
   5  25   5      552.65      623.43    144.08 o 
   7  25   5       40.91       23.40     33.37 o 
 -14  26   5       63.82      174.23     58.63 o 
 -12  26   5      245.44      262.63     49.78 o 
 -10  26   5       71.57       87.02     43.08 o 
  -8  26   5      116.01      200.83    124.39 o 
  -6  26   5      197.23      149.18     37.92 o 
  -4  26   5       20.52       27.99     20.20 o 
  -2  26   5      780.99      724.10     35.56 o 
   0  26   5        5.41        0.44     21.33 o 
   2  26   5      296.81      269.37     37.51 o 
   4  26   5       19.53       15.98     19.78 o 
   6  26   5     1647.69     1613.30    119.56 o 
   8  26   5      878.77     1005.83     75.00 o 
 -13  27   5      181.94      161.43     53.05 o 
 -11  27   5       82.11      116.72     54.59 o 
  -9  27   5      993.43     1014.48    133.10 o 
  -7  27   5       15.90       54.77     38.15 o 
  -5  27   5       23.40        1.40     36.64 o 
  -3  27   5       13.52        2.13     66.15 o 
  -1  27   5      234.93      165.30     24.17 o 
   1  27   5      551.35      523.67     73.03 o 
   3  27   5      294.34      257.48     61.22 o 
   5  27   5        7.78        0.00     35.11 o 
   7  27   5      253.92      227.01     49.47 o 
 -12  28   5       27.69       53.35     39.89 o 
 -10  28   5      114.45      105.19     42.09 o 
  -8  28   5      130.75      153.88     49.08 o 
  -6  28   5       28.42       95.77     51.98 o 
  -4  28   5      787.45      804.80    101.56 o 
  -2  28   5      305.06      348.11     82.97 o 
   0  28   5        3.75       45.51     72.00 o 
   2  28   5      305.86      325.63     37.62 o 
   4  28   5       35.60       37.72     27.06 o 
   6  28   5      179.10      200.58     36.34 o 
 -11  29   5      220.45      147.48     51.46 o 
  -9  29   5      187.91      208.13     50.49 o 
  -7  29   5      216.93      162.02     69.73 o 
  -5  29   5      240.63      296.55     70.24 o 
  -3  29   5       10.65        3.48     75.51 o 
  -1  29   5      652.00      576.07     82.10 o 
   1  29   5       91.22      100.90     46.27 o 
   3  29   5       65.76       80.33     44.53 o 
   5  29   5        4.27       10.86     38.45 o 
 -10  30   5      175.28      266.05     83.42 o 
  -8  30   5       79.96       79.63     67.76 o 
  -6  30   5      417.97      857.75    161.85 o 
  -4  30   5       81.38        1.39     54.44 o 
  -2  30   5      901.34      765.95     96.00 o 
   0  30   5      561.11      620.91     89.64 o 
   2  30   5      339.49      386.36     62.49 o 
   4  30   5      169.59      122.46     57.57 o 
  -9  31   5      121.48        0.66     90.00 o 
  -7  31   5       10.21      121.66     95.12 o 
  -5  31   5       24.42        0.59     93.22 o 
  -3  31   5      356.38      273.45     79.03 o 
  -1  31   5        0.49        0.90     83.57 o 
   1  31   5       51.66       19.90     43.79 o 
   3  31   5       40.74        1.67     59.36 o 
  -8  32   5       55.17      108.74     71.27 o 
  -6  32   5       48.89       55.08     67.91 o 
  -4  32   5      150.05      106.07     94.68 o 
   0  32   5        0.21        0.15     57.57 o 
   2  32   5        7.56        3.80     59.03 o 
  -5  33   5      155.54       59.08     96.59 o 
  -3  33   5      148.85       92.33     88.10 o 
  -1  33   5        1.55        0.30     96.66 o 
   1  33   5      497.28      568.42    109.10 o 
 -20   0   6      923.16      994.91     97.61 o 
 -18   0   6      101.32      127.17     31.34 o 
 -16   0   6      104.16      138.84     23.23 o 
 -14   0   6       43.64       36.01     15.85 o 
 -12   0   6     3247.04     3409.54    133.32 o 
 -10   0   6     6533.44     7271.71    289.76 o 
  -8   0   6     2139.95     2035.26    175.47 o 
  -6   0   6        0.30        0.02     10.05 o 
  -4   0   6     1263.98     1139.40     49.78 o 
  -2   0   6     7769.99     8092.57    141.81 o 
   0   0   6     1668.56     1720.57     34.49 o 
   2   0   6      140.44      158.14     12.88 o 
   4   0   6     7814.22     8589.62    215.30 o 
   6   0   6      715.64      717.63     45.90 o 
   8   0   6     1947.16     2170.04     83.41 o 
  10   0   6      238.87      180.26     48.59 o 
  12   0   6       64.43       17.05     68.05 o 
 -19   1   6      222.05      283.73     37.81 o 
 -17   1   6     3342.06     3735.92    130.65 o 
 -15   1   6      594.55      644.25     25.30 o 
 -13   1   6      327.42      313.93     19.72 o 
 -11   1   6     1234.82     1323.45     46.05 o 
  -9   1   6      287.76      227.31     15.62 o 
  -7   1   6     1812.06     1706.36     40.12 o 
  -5   1   6      318.03      405.81     22.77 o 
  -3   1   6        5.97       17.36      9.20 o 
  -1   1   6    14732.11    15545.77    182.54 o 
   1   1   6     1932.71     2420.66     45.83 o 
   3   1   6     1704.98     1899.92     36.80 o 
   5   1   6      871.90      768.48     13.65 o 
   7   1   6       24.64       17.28     15.56 o 
   9   1   6       27.94       63.85     68.63 o 
  11   1   6      900.09     1102.69     60.40 o 
  13   1   6      422.47      391.99     85.02 o 
 -20   2   6     1138.25     1076.21     79.28 o 
 -18   2   6     1918.22     2228.14    128.43 o 
 -16   2   6      284.26      260.34     26.76 o 
 -14   2   6      335.47      326.91     30.73 o 
 -12   2   6      316.33      267.69     21.73 o 
 -10   2   6     2576.31     2581.36     61.50 o 
  -8   2   6    17864.22    18517.32    278.22 o 
  -6   2   6       93.12      101.41      9.18 o 
  -4   2   6      375.75      323.78     14.14 o 
  -2   2   6      234.43      165.82      8.85 o 
   0   2   6    11052.27    11977.86    153.72 o 
   2   2   6     6658.94     7627.88    120.68 o 
   4   2   6        0.01        1.32      4.95 o 
   6   2   6       76.51       98.44     16.49 o 
   8   2   6     1560.76     1530.44     44.13 o 
  10   2   6     2686.79     2626.64     89.83 o 
  12   2   6        0.92       14.07     38.09 o 
 -19   3   6      501.80      582.37     64.77 o 
 -17   3   6       32.09       59.65     15.79 o 
 -15   3   6       71.85       77.28     17.00 o 
 -13   3   6      614.09      549.75     34.60 o 
 -11   3   6      845.03      895.99     25.71 o 
  -9   3   6    25331.75    27079.19    413.09 o 
  -7   3   6      363.45      318.97     19.24 o 
  -5   3   6      284.55      357.07     21.63 o 
  -3   3   6      339.22      349.97     19.21 o 
  -1   3   6     2715.90     2939.38     42.96 o 
   1   3   6     1059.67     1206.76     20.00 o 
   3   3   6     1455.59     1469.89     26.88 o 
   5   3   6     2621.38     2785.66     69.52 o 
   7   3   6     1332.42     1232.93     42.52 o 
   9   3   6      291.16      323.97     36.00 o 
  11   3   6       63.61       49.10     30.93 o 
  13   3   6       27.37        3.19     72.00 o 
 -20   4   6      647.26      566.83     56.02 o 
 -18   4   6      570.66      655.29     61.55 o 
 -16   4   6     1236.52     1257.42     44.14 o 
 -14   4   6        0.14        2.91     12.97 o 
 -12   4   6      298.44      288.60     18.05 o 
 -10   4   6     4117.78     3909.39     68.98 o 
  -8   4   6     6569.26     6289.03    243.95 o 
  -6   4   6    23544.87    24597.78    427.94 o 
  -4   4   6     4339.96     4544.61     61.45 o 
  -2   4   6     9296.00    10166.26    139.40 o 
   0   4   6     1207.68     1265.85     29.35 o 
   2   4   6     1158.00     1336.10     22.02 o 
   4   4   6      744.21      701.80     20.90 o 
   6   4   6      430.57      419.57     14.99 o 
   8   4   6     5638.10     5622.40    174.19 o 
  10   4   6       44.00       44.18     26.28 o 
  12   4   6      335.11      294.79     40.99 o 
 -19   5   6      509.73      593.39     67.16 o 
 -17   5   6       39.46        0.24     19.48 o 
 -15   5   6     1154.39     1115.22     69.11 o 
 -13   5   6      504.93      502.98     23.55 o 
 -11   5   6     6639.64     6397.44    118.78 o 
  -9   5   6      296.47      300.82     13.97 o 
  -7   5   6     7149.19     7578.03    135.29 o 
  -5   5   6     1033.60     1095.41     34.14 o 
  -3   5   6    21230.88    21911.99    312.58 o 
  -1   5   6      991.40      941.11     20.28 o 
   1   5   6     2909.13     3251.74     43.57 o 
   3   5   6      234.41      244.46      9.55 o 
   5   5   6       91.40       88.52      8.61 o 
   7   5   6      117.40      119.89     23.17 o 
   9   5   6        1.44       14.96     26.14 o 
  11   5   6      402.42      328.39     40.65 o 
  13   5   6       33.06        3.24     52.98 o 
 -20   6   6        9.04        0.21     32.51 o 
 -18   6   6      194.29      186.70     48.86 o 
 -16   6   6     1425.43     1528.94     48.33 o 
 -14   6   6      985.48     1060.51     42.09 o 
 -12   6   6       20.97       23.32     17.53 o 
 -10   6   6       92.44      131.98     72.30 o 
  -8   6   6       11.01        2.80      8.05 o 
  -6   6   6     1827.86     1684.74     36.80 o 
  -4   6   6     1058.20      901.15     21.59 o 
  -2   6   6     1194.52     1541.61     29.25 o 
   0   6   6     3000.58     3387.27     44.35 o 
   2   6   6     6366.91     6848.05     92.56 o 
   4   6   6     1395.51     1549.16     28.36 o 
   6   6   6        2.58        0.01      5.46 o 
   8   6   6      267.80      238.76     31.03 o 
  10   6   6       33.47       22.28     28.78 o 
  12   6   6        2.32       14.17     28.82 o 
 -19   7   6      161.49       79.74     20.83 o 
 -17   7   6      221.03      185.92     49.41 o 
 -15   7   6     4198.66     4211.73    160.94 o 
 -13   7   6     2233.67     2280.87     90.09 o 
 -11   7   6        1.37        1.46     12.91 o 
  -9   7   6     2093.97     2190.92     44.15 o 
  -7   7   6     4061.78     4608.69     86.14 o 
  -5   7   6     1217.49     1356.12     23.22 o 
  -3   7   6     2390.51     3001.77     64.54 o 
  -1   7   6     6910.29     7423.11     90.74 o 
   1   7   6     1818.48     2100.41     34.52 o 
   3   7   6     1175.22     1272.60     39.98 o 
   5   7   6     1400.95     1504.88     35.67 o 
   7   7   6      884.93      883.70     17.54 o 
   9   7   6     3159.77     3616.74    113.42 o 
  11   7   6        4.89        0.36     29.79 o 
  13   7   6      277.86      143.48     71.71 o 
 -20   8   6      166.24      187.00     42.97 o 
 -18   8   6      844.84      815.51     59.80 o 
 -16   8   6      315.86      364.28     30.24 o 
 -14   8   6      498.27      420.76     25.18 o 
 -12   8   6        2.65        1.02     12.35 o 
 -10   8   6     3027.87     3116.96     61.40 o 
  -8   8   6     1285.17     1271.67     38.75 o 
  -6   8   6       81.60       66.14      6.95 o 
  -4   8   6      917.24      950.17     19.28 o 
  -2   8   6     4941.68     5185.81     80.54 o 
   0   8   6      315.10      339.38     14.82 o 
   2   8   6      244.74      208.46     11.35 o 
   4   8   6     2071.46     2136.19     89.22 o 
   6   8   6     5584.56     5898.30     99.07 o 
   8   8   6      265.28      320.47     27.55 o 
  10   8   6      307.35      260.02     31.28 o 
  12   8   6      401.95      327.80     53.82 o 
 -19   9   6      509.18      534.83     32.30 o 
 -17   9   6      121.37      167.73     31.89 o 
 -15   9   6      124.37       95.88     17.85 o 
 -13   9   6     1258.27     1302.36     45.63 o 
 -11   9   6      948.49     1000.45     36.48 o 
  -9   9   6       44.27       29.63     15.88 o 
  -7   9   6     1762.12     1801.20     37.60 o 
  -5   9   6        3.15        5.86     19.95 o 
  -3   9   6       99.61       81.29      9.03 o 
  -1   9   6      215.26      213.28     11.11 o 
   1   9   6       20.88        5.29      8.69 o 
   3   9   6      146.46      115.15     10.69 o 
   5   9   6     3012.89     3004.73     70.30 o 
   7   9   6     1447.33     1548.25     31.65 o 
   9   9   6        9.50       16.75     19.92 o 
  11   9   6      138.75      120.62     30.93 o 
  13   9   6       49.69        0.00     62.49 o 
 -18  10   6     2482.33     2858.00     94.85 o 
 -16  10   6      503.16      516.79     34.76 o 
 -14  10   6      164.24      131.14     19.55 o 
 -12  10   6      661.47      686.78     37.63 o 
 -10  10   6       35.92       61.31     12.89 o 
  -8  10   6        0.00        2.30      9.64 o 
  -6  10   6       55.39       56.99     10.76 o 
  -4  10   6     9519.31    10200.65    175.13 o 
  -2  10   6      122.15      120.01      9.93 o 
   0  10   6      206.62      167.80     16.25 o 
   2  10   6      719.64      710.73     39.71 o 
   4  10   6     5099.96     5247.01    273.50 o 
   6  10   6     1279.11     1367.54     31.22 o 
   8  10   6      340.43      370.77     11.67 o 
  10  10   6      144.25      217.20     42.90 o 
  12  10   6      203.17      131.45     37.22 o 
 -19  11   6      458.67      537.19     36.51 o 
 -17  11   6      255.54      235.83     27.64 o 
 -15  11   6        9.25        1.17     27.77 o 
 -13  11   6      432.01      356.10     29.39 o 
 -11  11   6      349.55      368.71     28.09 o 
  -9  11   6     1496.09     1542.40     54.31 o 
  -7  11   6     1004.75     1014.61     43.38 o 
  -5  11   6     1296.59     1218.49     40.24 o 
  -3  11   6     1731.70     1890.64     64.54 o 
  -1  11   6     3034.10     3415.41     95.62 o 
   1  11   6       38.94       29.85      9.75 o 
   3  11   6       55.70       51.97     12.25 o 
   5  11   6     1339.25     1379.30     47.71 o 
   7  11   6       42.72       45.30     10.31 o 
   9  11   6      506.49      539.00     58.66 o 
  11  11   6       50.40        0.14     36.92 o 
 -18  12   6      137.46      166.23     29.31 o 
 -16  12   6      642.13      638.74     34.93 o 
 -14  12   6      472.10      439.50     50.31 o 
 -12  12   6     1015.14     1000.99     35.16 o 
 -10  12   6      535.37      484.35     26.26 o 
  -8  12   6     1727.99     1684.97     35.61 o 
  -6  12   6       21.08        4.95     10.67 o 
  -4  12   6      676.38      696.72     27.12 o 
  -2  12   6     3740.27     4014.35    109.91 o 
   0  12   6      627.00      563.21     28.91 o 
   2  12   6     2142.58     2146.64     62.19 o 
   4  12   6     1290.03     1336.12     57.53 o 
   6  12   6     2070.13     2130.22     44.62 o 
   8  12   6       14.51       25.72     14.21 o 
  10  12   6        0.78       23.71     32.76 o 
  12  12   6      453.94      478.06     72.44 o 
 -19  13   6       37.05       53.97     30.63 o 
 -17  13   6       27.90       54.60     27.16 o 
 -15  13   6       67.07       52.77     19.97 o 
 -13  13   6       22.94        0.68     15.89 o 
 -11  13   6      120.55      103.71     23.66 o 
  -9  13   6        5.24        1.12     17.47 o 
  -7  13   6       38.02       20.47     15.24 o 
  -5  13   6     1808.37     1893.95     81.99 o 
  -3  13   6       61.81       66.30     24.55 o 
  -1  13   6       83.35       44.60     10.04 o 
   1  13   6     2435.90     2633.26     75.06 o 
   3  13   6     4161.84     4354.89    205.97 o 
   5  13   6     3557.63     3662.88     99.34 o 
   7  13   6      103.44      135.10     13.11 o 
   9  13   6       36.48       32.04     39.08 o 
  11  13   6      865.34      888.96     71.29 o 
 -18  14   6      495.62      505.76     49.95 o 
 -16  14   6       12.65        3.31     19.14 o 
 -14  14   6      213.30      249.92     22.57 o 
 -12  14   6     1463.85     1358.01     50.42 o 
 -10  14   6      396.79      372.26     17.48 o 
  -8  14   6       49.95       66.33     23.76 o 
  -6  14   6     6266.22     6960.62    148.86 o 
  -4  14   6     2120.77     2340.75     96.70 o 
  -2  14   6     1148.76     1181.20     29.68 o 
   0  14   6       19.59        7.05     17.08 o 
   2  14   6       11.01        0.50     10.51 o 
   4  14   6       12.60       23.01     11.10 o 
   6  14   6      485.68      536.09     21.87 o 
   8  14   6      149.74      104.34     21.47 o 
  10  14   6      172.42      185.92     57.73 o 
 -17  15   6        0.57       44.27     44.19 o 
 -15  15   6      234.95      199.33     31.45 o 
 -13  15   6     1387.54     1564.55     75.03 o 
 -11  15   6       10.64       29.85     16.96 o 
  -9  15   6     1109.80     1142.60     41.99 o 
  -7  15   6     2270.58     2191.63     58.62 o 
  -5  15   6     5018.87     5343.92    155.23 o 
  -3  15   6      446.99      457.87     41.11 o 
  -1  15   6     1151.32     1080.00     33.67 o 
   1  15   6       83.77       86.58     12.68 o 
   3  15   6      248.14      192.80     18.47 o 
   5  15   6      305.79      304.33     24.11 o 
   7  15   6     3609.14     4422.76    171.26 o 
   9  15   6      908.59      815.39     98.05 o 
  11  15   6      828.26      716.24     87.81 o 
 -18  16   6      548.44      567.56     78.00 o 
 -16  16   6       58.52       99.93     48.00 o 
 -14  16   6      637.63      614.39     39.31 o 
 -12  16   6       87.02       75.45     28.62 o 
 -10  16   6     1802.64     1872.56     53.74 o 
  -8  16   6       58.28       57.42     20.14 o 
  -6  16   6     2858.96     3110.73    103.25 o 
  -4  16   6      851.34      876.84     34.78 o 
  -2  16   6     3317.20     3493.83     86.14 o 
   0  16   6      100.61       69.86     13.04 o 
   2  16   6     1000.35      817.75     27.14 o 
   4  16   6     3083.01     3240.09     88.55 o 
   6  16   6      223.44      174.36     24.35 o 
   8  16   6       71.61       80.20     23.13 o 
  10  16   6      168.61      122.80     54.44 o 
 -17  17   6       11.83        1.32     57.81 o 
 -15  17   6      497.79      531.94     52.54 o 
 -13  17   6      921.92     1023.07     38.28 o 
 -11  17   6      107.50      134.78     31.69 o 
  -9  17   6      175.42      158.61     23.76 o 
  -7  17   6       69.41       87.61     49.54 o 
  -5  17   6      795.13      779.32     38.08 o 
  -3  17   6      241.82      197.29     39.44 o 
  -1  17   6      557.90      512.29     22.28 o 
   1  17   6       48.58       37.07     15.90 o 
   3  17   6       60.95       49.80     16.44 o 
   5  17   6      414.64      375.66     40.66 o 
   7  17   6      299.06      314.34     27.34 o 
   9  17   6      330.55      253.30     53.12 o 
 -18  18   6      676.48      817.27     65.03 o 
 -16  18   6       73.15       31.61     39.81 o 
 -14  18   6       15.97       33.43     33.29 o 
 -12  18   6       95.58      149.17     78.80 o 
 -10  18   6        1.54        2.58     35.12 o 
  -8  18   6        1.02        1.42     19.07 o 
  -6  18   6      940.23      974.15     42.66 o 
  -4  18   6      551.54      638.09     35.38 o 
  -2  18   6     2393.34     2521.36     65.07 o 
   0  18   6      424.21      460.22     27.76 o 
   2  18   6     1165.92     1028.81     50.24 o 
   4  18   6     2408.32     2380.49     69.24 o 
   6  18   6      259.70      252.84     29.01 o 
   8  18   6       22.13        5.33     20.98 o 
  10  18   6     1178.00     1192.65    125.27 o 
 -17  19   6      713.03      741.66     61.55 o 
 -15  19   6      472.03      512.85     84.37 o 
 -13  19   6       49.43       88.92     32.08 o 
 -11  19   6     2495.69     2659.52     99.12 o 
  -9  19   6      168.07      165.24     34.36 o 
  -7  19   6     4518.97     5100.08    129.78 o 
  -5  19   6       58.28       32.95     22.24 o 
  -3  19   6      495.24      411.79     20.05 o 
  -1  19   6       31.54       34.74     13.97 o 
   1  19   6     4000.49     4280.61    129.98 o 
   3  19   6     1924.84     2106.89     54.89 o 
   5  19   6      412.54      373.40     47.24 o 
   7  19   6      371.15      481.91     29.14 o 
   9  19   6      438.82      457.36     50.69 o 
 -16  20   6       15.91       31.24     70.54 o 
 -14  20   6        4.83       34.00     30.33 o 
 -12  20   6      199.53      138.87     43.76 o 
 -10  20   6     2412.30     2564.06    149.42 o 
  -8  20   6     1682.44     1680.51    156.08 o 
  -6  20   6     3868.94     3912.10    165.01 o 
  -4  20   6       89.07      131.29     36.17 o 
  -2  20   6       19.00       23.69     14.99 o 
   0  20   6       41.83       27.73     14.02 o 
   2  20   6     1086.32     1046.49     29.42 o 
   4  20   6     1073.31     1112.41     91.08 o 
   6  20   6      812.48      821.11     80.78 o 
   8  20   6      538.76      610.76     62.05 o 
  10  20   6      306.75      259.85     65.86 o 
 -15  21   6      428.94      328.35     73.03 o 
 -13  21   6       32.97       26.91     34.00 o 
 -11  21   6      820.20      728.91     53.15 o 
  -9  21   6       72.04       42.23     60.44 o 
  -7  21   6     2054.74     2125.90     92.41 o 
  -5  21   6      320.40      278.31     52.10 o 
  -3  21   6     2348.67     2220.17    136.91 o 
  -1  21   6      710.91      605.52     24.75 o 
   1  21   6       19.22        1.19     16.17 o 
   3  21   6      201.45      179.85     19.88 o 
   5  21   6      654.56      627.09     75.79 o 
   7  21   6      707.61      766.75     37.84 o 
   9  21   6       37.81        1.25     66.44 o 
 -16  22   6       16.31        1.78     60.00 o 
 -14  22   6       19.48       35.19     56.42 o 
 -12  22   6       19.49       37.15     33.61 o 
 -10  22   6      946.90      887.63     89.34 o 
  -8  22   6     4934.98     5570.61    224.12 o 
  -6  22   6       21.36        0.02     20.94 o 
  -4  22   6       12.30       29.07     21.55 o 
  -2  22   6      394.25      332.98     25.57 o 
   0  22   6        6.49       23.35     20.06 o 
   2  22   6      113.44       65.61     25.00 o 
   4  22   6      193.87      166.84     21.82 o 
   6  22   6        3.55       11.00     19.95 o 
   8  22   6     1203.43     1148.27    149.27 o 
 -15  23   6       36.79       35.45     37.88 o 
 -13  23   6       16.89       54.09     46.94 o 
 -11  23   6      520.81      501.93    108.44 o 
  -9  23   6      105.15      126.04     53.71 o 
  -7  23   6     2060.21     2126.75    132.37 o 
  -5  23   6     1085.82      965.28     64.17 o 
  -3  23   6     1341.64     1311.62     52.34 o 
  -1  23   6      148.80      142.42     19.60 o 
   1  23   6     1044.77     1172.40     64.27 o 
   3  23   6       62.94       62.21     17.26 o 
   5  23   6      340.42      377.53     29.78 o 
   7  23   6     1402.37     1554.79     93.73 o 
 -14  24   6       81.23       10.61     82.47 o 
 -12  24   6      313.66      381.07     57.38 o 
 -10  24   6      727.49      791.11     62.19 o 
  -8  24   6     1050.59     1087.84     92.51 o 
  -6  24   6        7.07       31.70     35.82 o 
  -4  24   6     2752.41     2961.38    119.85 o 
  -2  24   6     1423.34     1273.40     49.07 o 
   0  24   6      425.65      347.67     29.66 o 
   2  24   6       30.69        0.34     29.77 o 
   4  24   6       45.23       14.94     18.60 o 
   6  24   6      551.53      585.82     46.48 o 
   8  24   6        6.76        0.65     55.17 o 
 -15  25   6        7.55      143.34     75.22 o 
 -13  25   6      578.78      543.81     88.90 o 
 -11  25   6      479.64      465.14     58.47 o 
  -9  25   6       17.45        6.71     31.42 o 
  -7  25   6      121.78      129.82     46.73 o 
  -5  25   6        3.08        8.64     16.55 o 
  -3  25   6      203.15      227.85     31.79 o 
  -1  25   6      161.40      166.61     60.18 o 
   1  25   6        0.46        0.86     44.42 o 
   3  25   6       27.32        0.04     28.61 o 
   5  25   6       42.57       58.71     32.75 o 
   7  25   6      112.54      119.41     66.00 o 
 -14  26   6        3.07       11.35     43.95 o 
 -12  26   6       43.91      139.00     80.34 o 
 -10  26   6       90.01      120.50     78.88 o 
  -8  26   6      146.37      110.22     57.52 o 
  -6  26   6       26.97        0.18     35.11 o 
  -4  26   6     1601.15     1477.48    147.14 o 
  -2  26   6      380.54      180.50     41.15 o 
   0  26   6       56.43       83.30     29.63 o 
   2  26   6      242.65      205.46     52.02 o 
   4  26   6      119.40       99.42     29.48 o 
   6  26   6       16.95       29.88     37.73 o 
 -13  27   6      149.97      178.75     54.59 o 
 -11  27   6        7.63        1.11     40.96 o 
  -9  27   6      208.85      193.09     81.22 o 
  -7  27   6        0.38        0.29     31.14 o 
  -5  27   6      536.39      443.82     57.28 o 
  -3  27   6      103.07       47.24     32.68 o 
  -1  27   6        0.19       35.70     65.86 o 
   1  27   6       19.19        2.58     25.85 o 
   3  27   6       40.71       35.17     38.11 o 
   5  27   6       80.93       28.98     33.49 o 
 -12  28   6       29.45       86.11     45.27 o 
 -10  28   6      626.44      646.26     72.68 o 
  -8  28   6      314.01      370.44     85.61 o 
  -6  28   6      136.00      148.02     60.08 o 
  -4  28   6     1002.77      963.75     70.99 o 
  -2  28   6      374.80      381.82     87.08 o 
   0  28   6       35.06      132.85     76.40 o 
   2  28   6      226.00      334.63     60.27 o 
   4  28   6        0.98       29.91     52.72 o 
 -11  29   6      307.43      382.92     61.21 o 
  -9  29   6      202.03      204.81     51.57 o 
  -7  29   6       82.41       29.14     88.24 o 
  -5  29   6      101.61       11.48     41.69 o 
  -3  29   6      194.69      135.70     62.78 o 
  -1  29   6      108.99      129.28     74.93 o 
   1  29   6        2.19       44.32     77.41 o 
   3  29   6       21.27        0.95     52.54 o 
   5  29   6       44.85        0.26     52.83 o 
 -10  30   6     1565.75     2002.68    163.32 o 
  -8  30   6      399.79      295.47     57.50 o 
  -6  30   6      924.14     1129.99     86.88 o 
  -4  30   6      121.85      114.53     61.17 o 
  -2  30   6      321.93      225.13     86.78 o 
   0  30   6      130.21      107.86     85.32 o 
   2  30   6      602.18      805.76     83.72 o 
   4  30   6      290.29      233.81     53.06 o 
  -9  31   6       43.58       90.88     46.18 o 
  -7  31   6      205.63       76.01     69.07 o 
  -5  31   6       28.79        0.71     84.29 o 
  -1  31   6      427.89      267.34     74.64 o 
   1  31   6       40.38       49.89     59.08 o 
  -8  32   6        5.12        0.70     91.46 o 
  -6  32   6      103.09      123.06     93.81 o 
  -4  32   6      435.64      406.28    106.54 o 
  -2  32   6        1.55        2.34     60.00 o 
   0  32   6      133.20      174.59     71.93 o 
  -3  33   6       57.62       54.48     94.25 o 
  -1  33   6       10.21        1.15     63.16 o 
 -19   1   7       11.10        0.02     27.09 o 
 -17   1   7        7.71        3.90     16.59 o 
 -15   1   7       63.25       88.22     20.01 o 
 -13   1   7      620.30      637.99     28.28 o 
 -11   1   7     1624.72     1658.81     53.09 o 
  -9   1   7     4735.41     5168.81     91.11 o 
  -7   1   7     4182.81     4274.21     69.35 o 
  -5   1   7    18199.67    18998.67    373.37 o 
  -3   1   7     3038.50     3184.39     48.03 o 
  -1   1   7     1123.91     1087.46     25.60 o 
   1   1   7      845.19      775.95     18.18 o 
   3   1   7     2809.28     2824.21     49.23 o 
   5   1   7      389.06      412.58     11.00 o 
   7   1   7      122.56      126.57     20.12 o 
   9   1   7      252.46      223.08     39.28 o 
  11   1   7      626.16      659.03     52.16 o 
 -20   2   7       48.51       74.59     39.52 o 
 -18   2   7       46.72       37.72     22.73 o 
 -16   2   7     1346.84     1335.38     69.13 o 
 -14   2   7      183.20      205.39     18.30 o 
 -12   2   7       44.18       14.84     19.45 o 
 -10   2   7     3749.77     3879.22     72.20 o 
  -8   2   7    10225.41    11020.52    195.03 o 
  -6   2   7     3836.09     4047.87     70.21 o 
  -4   2   7     5942.87     6215.53     92.84 o 
  -2   2   7     1874.25     2172.78     36.40 o 
   0   2   7      709.71      692.93     18.10 o 
   2   2   7      190.83      222.46     11.13 o 
   4   2   7    11486.52    11986.91    137.76 o 
   6   2   7      284.23      221.60     21.47 o 
   8   2   7      155.95      145.72     29.92 o 
  10   2   7     1070.92     1108.55    109.83 o 
  12   2   7       71.55       91.07     75.80 o 
 -19   3   7        0.27        4.84     17.88 o 
 -17   3   7      238.29      200.83     30.84 o 
 -15   3   7     1465.57     1389.70     60.49 o 
 -13   3   7      233.92      212.97     27.05 o 
 -11   3   7     3537.34     3625.87     75.41 o 
  -9   3   7       39.62       44.71     12.22 o 
  -7   3   7      189.40      161.85     12.86 o 
  -5   3   7      920.78      965.81     21.68 o 
  -3   3   7      328.90      355.60     11.89 o 
  -1   3   7      422.59      414.42     13.17 o 
   1   3   7     2751.86     2919.62     40.26 o 
   3   3   7     2062.92     1990.25     36.75 o 
   5   3   7     5316.01     5525.51     79.55 o 
   7   3   7     1686.37     1684.32     52.93 o 
   9   3   7       53.21       61.79     27.22 o 
  11   3   7       67.07       18.14     30.65 o 
 -20   4   7      964.52      927.22     48.86 o 
 -18   4   7     3088.13     3179.97    191.39 o 
 -16   4   7      558.09      557.12     42.10 o 
 -14   4   7      124.52      119.08     12.03 o 
 -12   4   7      459.80      459.79     17.33 o 
 -10   4   7       17.05       20.46      9.10 o 
  -8   4   7     2045.70     2021.42     55.45 o 
  -6   4   7     5557.37     5820.57     93.00 o 
  -4   4   7       90.86       85.94      9.66 o 
  -2   4   7     9357.55     9811.90    134.56 o 
   0   4   7     1370.56     1487.41     25.20 o 
   2   4   7        1.55        2.63      7.61 o 
   4   4   7      554.86      592.55     15.06 o 
   6   4   7     2184.07     2332.70     61.21 o 
   8   4   7      281.40      301.95     33.29 o 
  10   4   7      119.57      140.50     33.53 o 
  12   4   7      114.89      204.73     81.81 o 
 -19   5   7      433.04      532.65     49.73 o 
 -17   5   7       40.13       49.92     18.38 o 
 -15   5   7     3022.91     2960.52    109.69 o 
 -13   5   7        8.53        0.73      7.67 o 
 -11   5   7        8.64       16.40     10.10 o 
  -9   5   7     1551.88     1567.58     44.76 o 
  -7   5   7      782.33      865.56     28.02 o 
  -5   5   7     6102.63     6294.70     93.53 o 
  -3   5   7      665.30      650.24     22.43 o 
  -1   5   7       73.55      113.79      7.75 o 
   1   5   7      366.48      348.64     11.58 o 
   3   5   7     3658.81     3890.01     60.77 o 
   5   5   7     2943.32     2993.09     61.62 o 
   7   5   7     1589.07     1481.86     60.19 o 
   9   5   7        9.35        0.60     24.05 o 
  11   5   7      152.83      175.59     44.46 o 
 -20   6   7       26.54       14.52     22.26 o 
 -18   6   7       38.36        4.20     19.52 o 
 -16   6   7     1369.16     1379.21     64.70 o 
 -14   6   7     8096.75     8343.32    218.81 o 
 -12   6   7      100.00      101.62     15.36 o 
 -10   6   7      118.21      110.20     13.17 o 
  -8   6   7     2402.71     2469.29     64.07 o 
  -6   6   7      750.36      912.86     22.90 o 
  -4   6   7      139.61      106.39      9.61 o 
  -2   6   7     9311.77    10016.64    131.42 o 
   0   6   7      136.91      146.19      8.89 o 
   2   6   7       29.49       29.17      9.09 o 
   4   6   7     9981.54    10820.01    143.98 o 
   6   6   7      801.65      822.31     21.05 o 
   8   6   7       51.21       52.08     37.71 o 
  10   6   7      233.81      260.63     43.26 o 
  12   6   7        9.51       78.51     74.05 o 
 -19   7   7        4.53       21.62     20.22 o 
 -17   7   7      266.36      322.75     49.99 o 
 -15   7   7      205.69      190.25     21.84 o 
 -13   7   7      220.62      191.72     20.98 o 
 -11   7   7     1210.84     1290.20     51.97 o 
  -9   7   7     2192.19     2377.07     67.90 o 
  -7   7   7       91.57      113.87      9.52 o 
  -5   7   7     6683.14     6917.27    126.68 o 
  -3   7   7      639.12      604.93     17.48 o 
  -1   7   7      451.82      547.03     14.87 o 
   1   7   7      458.67      442.03     22.28 o 
   3   7   7     3187.45     3255.80     51.91 o 
   5   7   7       10.90       16.66      8.08 o 
   7   7   7       16.84        6.68     24.34 o 
   9   7   7      101.85       31.67     31.47 o 
  11   7   7      116.06      119.91     37.79 o 
 -20   8   7      786.65      906.18    124.73 o 
 -18   8   7      189.76      149.45     22.58 o 
 -16   8   7     1592.99     1573.96     59.35 o 
 -14   8   7     2379.48     2434.53     82.82 o 
 -12   8   7     1480.89     1368.44     43.62 o 
 -10   8   7      253.32      228.30     19.61 o 
  -8   8   7      221.41      217.30     13.29 o 
  -6   8   7       45.29       21.95      5.74 o 
  -4   8   7      378.66      337.82     17.76 o 
  -2   8   7        0.31        0.40      5.30 o 
   0   8   7     1021.44     1119.39     29.52 o 
   2   8   7      179.69      158.36     15.94 o 
   4   8   7      169.83      184.08     15.99 o 
   6   8   7     1424.62     1575.62     42.07 o 
   8   8   7       43.13       25.24     21.82 o 
  10   8   7      214.50      229.10     32.87 o 
  12   8   7      252.75      159.68     54.88 o 
 -19   9   7        0.62        1.52     20.49 o 
 -17   9   7      169.45      173.37     30.80 o 
 -15   9   7      341.17      359.51     25.87 o 
 -13   9   7       66.92       82.14     18.10 o 
 -11   9   7      104.97      118.74     14.41 o 
  -9   9   7      419.83      387.99     30.00 o 
  -7   9   7       79.71       74.22      8.37 o 
  -5   9   7      382.90      352.25     16.60 o 
  -3   9   7     4056.70     4175.14     86.44 o 
  -1   9   7      526.56      541.07     17.27 o 
   1   9   7      324.85      341.65     17.68 o 
   3   9   7     6055.56     6742.58    158.44 o 
   5   9   7     1594.82     1666.95     41.79 o 
   7   9   7     2295.45     2569.42     52.88 o 
   9   9   7       34.90       45.48     49.39 o 
  11   9   7      289.67      256.27     43.32 o 
 -20  10   7      899.39     1067.33    103.47 o 
 -18  10   7        0.16       14.43     30.68 o 
 -16  10   7      352.72      403.56     35.32 o 
 -14  10   7      939.76      933.79     53.38 o 
 -12  10   7     2456.85     2351.33     57.91 o 
 -10  10   7      901.91      926.44     38.60 o 
  -8  10   7     1065.52     1248.18     47.30 o 
  -6  10   7     4413.96     4514.03     73.66 o 
  -4  10   7     2571.87     2981.38     48.80 o 
  -2  10   7      713.96      765.95     40.96 o 
   0  10   7        1.83        8.77      9.31 o 
   2  10   7     1750.57     1719.07     64.91 o 
   4  10   7      101.66       87.30     13.06 o 
   6  10   7      304.29      241.38     14.10 o 
   8  10   7        0.17        1.08     25.57 o 
  10  10   7       26.28        7.85     32.02 o 
 -19  11   7      131.72      118.59     32.85 o 
 -17  11   7        0.12        1.19     25.47 o 
 -15  11   7      244.91      297.64     74.05 o 
 -13  11   7       16.81       35.39     15.77 o 
 -11  11   7      905.43      929.31     38.01 o 
  -9  11   7     1643.47     1712.81     41.47 o 
  -7  11   7     2423.17     2380.57     56.36 o 
  -5  11   7      533.01      592.43     23.14 o 
  -3  11   7      248.46      217.88     17.29 o 
  -1  11   7      433.85      403.26     17.82 o 
   1  11   7      115.96      114.68     12.01 o 
   3  11   7       83.37       80.82     12.47 o 
   5  11   7      330.50      354.28     28.70 o 
   7  11   7     1719.56     1987.58     48.81 o 
   9  11   7       23.53       13.10     22.59 o 
  11  11   7      299.37      274.82     56.71 o 
 -18  12   7      130.81      142.49     40.17 o 
 -16  12   7      147.95       91.19     21.71 o 
 -14  12   7       64.19       67.30     20.84 o 
 -12  12   7     3181.94     3096.31     73.45 o 
 -10  12   7       13.79        1.53     16.79 o 
  -8  12   7       12.36       11.82      9.38 o 
  -6  12   7     5150.79     5302.26    103.11 o 
  -4  12   7     1823.71     1972.16     59.06 o 
  -2  12   7      474.86      553.28     24.03 o 
   0  12   7      635.78      675.56     25.65 o 
   2  12   7      157.19      159.63     16.37 o 
   4  12   7       31.71       44.08     15.63 o 
   6  12   7     1204.44     1340.29     53.90 o 
   8  12   7        1.01        1.11     32.02 o 
  10  12   7      106.01       54.82     37.41 o 
 -19  13   7       69.41       61.71     31.71 o 
 -17  13   7      495.47      492.39     38.79 o 
 -15  13   7     3237.29     4147.81    198.59 o 
 -13  13   7       43.81       26.49     19.21 o 
 -11  13   7      788.81      755.53     92.04 o 
  -9  13   7      100.06      104.50     18.97 o 
  -7  13   7      146.90      170.97     13.96 o 
  -5  13   7     1199.31     1232.01     45.05 o 
  -3  13   7     2783.35     2985.96     82.04 o 
  -1  13   7      229.92      217.09     14.65 o 
   1  13   7      509.65      408.97     18.00 o 
   3  13   7     2048.14     1921.56     45.60 o 
   5  13   7     4144.55     4357.38    157.19 o 
   7  13   7        4.35       33.17     18.31 o 
   9  13   7      290.41      322.18     62.64 o 
  11  13   7        7.12        0.02     45.22 o 
 -18  14   7       96.79      155.59     58.68 o 
 -16  14   7        5.88        0.48     19.72 o 
 -14  14   7       55.10       81.30     18.19 o 
 -12  14   7      114.16      113.92     13.47 o 
 -10  14   7       66.14       81.95      9.68 o 
  -8  14   7      648.67      683.78     24.47 o 
  -6  14   7      104.97      121.77     20.28 o 
  -4  14   7       28.80       18.12     19.72 o 
  -2  14   7      470.85      449.85     29.89 o 
   0  14   7      797.68      780.41     31.24 o 
   2  14   7     3314.02     3683.11    126.08 o 
   4  14   7        7.65        6.22     11.77 o 
   6  14   7      130.11      168.40     17.21 o 
   8  14   7      104.12       31.15     43.61 o 
  10  14   7       70.92        5.95     46.39 o 
 -19  15   7        8.53       40.90     42.44 o 
 -17  15   7       37.48       47.14     29.63 o 
 -15  15   7        4.97       33.93     18.95 o 
 -13  15   7      659.99      563.86     31.64 o 
 -11  15   7      230.60      175.56     43.83 o 
  -9  15   7     1723.00     1812.33     82.09 o 
  -7  15   7      230.65      178.89     27.63 o 
  -5  15   7      135.94      140.15     21.07 o 
  -3  15   7      223.46      188.88     14.43 o 
  -1  15   7      175.42      155.88     13.99 o 
   1  15   7     1573.82     1620.80     46.18 o 
   3  15   7     1721.81     1803.91     63.47 o 
   5  15   7      596.62      563.33     54.54 o 
   7  15   7      224.10      197.28     37.19 o 
   9  15   7      181.51      127.06     53.57 o 
 -18  16   7      923.82      975.92     70.58 o 
 -16  16   7        0.51        0.27     46.32 o 
 -14  16   7      952.27     1083.97     42.44 o 
 -12  16   7       81.79       53.29     24.04 o 
 -10  16   7      964.63      935.02     74.59 o 
  -8  16   7      186.64      209.63     33.18 o 
  -6  16   7      312.14      371.08     27.08 o 
  -4  16   7      329.58      328.45     24.81 o 
  -2  16   7     7856.31     8358.90    296.32 o 
   0  16   7     5136.92     5511.27    138.11 o 
   2  16   7        5.98        1.26     12.76 o 
   4  16   7      123.47       77.35     18.23 o 
   6  16   7       90.75       67.61     24.94 o 
   8  16   7      403.26      297.48     74.79 o 
  10  16   7      192.43      243.46     64.98 o 
 -17  17   7       18.83        2.51     60.74 o 
 -15  17   7        0.15        9.30     31.76 o 
 -13  17   7      201.14      165.21     38.20 o 
 -11  17   7     5479.28     5748.91    178.45 o 
  -9  17   7     1610.90     1698.76     49.90 o 
  -7  17   7       19.87       23.87     25.51 o 
  -5  17   7      881.23      780.89     33.70 o 
  -3  17   7        9.78        0.11     10.61 o 
  -1  17   7       47.35        6.66     12.03 o 
   1  17   7     3833.79     3980.83    112.70 o 
   3  17   7      411.96      421.48     26.67 o 
   5  17   7     9264.01    10827.92    966.88 o 
   7  17   7      406.81      381.29     31.99 o 
   9  17   7      471.74      492.41     86.05 o 
 -18  18   7      138.36       62.54     43.86 o 
 -16  18   7      191.97      189.76     35.84 o 
 -14  18   7       31.08       31.94     32.46 o 
 -12  18   7     1859.58     1987.81     87.74 o 
 -10  18   7     3393.42     3783.61    154.97 o 
  -8  18   7     1426.79     1486.42     74.19 o 
  -6  18   7    12258.57    12725.82    272.74 o 
  -4  18   7       69.41       47.03     20.46 o 
  -2  18   7     2826.04     3051.48     93.59 o 
   0  18   7     1255.31     1194.31     51.90 o 
   2  18   7     1818.04     1828.14     46.76 o 
   4  18   7       19.43       31.94     18.88 o 
   6  18   7      322.22      272.03     39.53 o 
   8  18   7      478.52      264.60     65.86 o 
 -17  19   7      230.97      294.77    109.68 o 
 -15  19   7      129.49       89.25     39.00 o 
 -13  19   7      792.81      802.33    104.13 o 
 -11  19   7      647.86      584.24     70.90 o 
  -9  19   7      580.34      591.79     49.92 o 
  -7  19   7      424.35      389.96     39.44 o 
  -5  19   7     1685.54     1916.77     70.74 o 
  -3  19   7       10.76        0.01     28.96 o 
  -1  19   7     1760.65     1823.84    158.57 o 
   1  19   7     4005.07     3899.98    177.64 o 
   3  19   7      500.03      573.98    105.46 o 
   5  19   7     1121.84     1213.92     54.34 o 
   7  19   7      776.50      838.72     48.26 o 
   9  19   7      348.00      323.25     72.00 o 
 -16  20   7      929.67      948.12     74.03 o 
 -14  20   7      411.71      424.69     51.89 o 
 -12  20   7      122.97      131.52     44.18 o 
 -10  20   7     3905.16     3960.48    141.18 o 
  -8  20   7      363.60      298.93    108.51 o 
  -6  20   7     2812.03     2770.02    132.15 o 
  -4  20   7        0.56        0.06     34.96 o 
  -2  20   7       96.77      124.48     20.85 o 
   0  20   7     2173.96     2033.43     93.68 o 
   2  20   7     2149.30     2039.27     76.57 o 
   4  20   7      178.48      140.64     40.54 o 
   6  20   7      431.69      395.06     46.37 o 
   8  20   7       61.94       78.99     70.83 o 
 -17  21   7       40.98       22.45     79.46 o 
 -15  21   7      417.42      370.34     58.65 o 
 -13  21   7      114.54      149.54     36.58 o 
 -11  21   7      365.90      433.03     53.71 o 
  -9  21   7        7.60       50.00     29.25 o 
  -7  21   7        2.98        0.57     30.50 o 
  -5  21   7        0.41       35.14     51.96 o 
  -3  21   7      454.83      397.02     25.66 o 
  -1  21   7      244.03      182.35     24.20 o 
   1  21   7       51.90       61.13     29.51 o 
   3  21   7       73.41      115.40     70.24 o 
   5  21   7      216.21      190.68     33.46 o 
   7  21   7       22.52        0.09     35.71 o 
 -16  22   7      684.41      732.44     69.19 o 
 -14  22   7        2.98       34.60     50.39 o 
 -12  22   7     3367.56     3758.86    151.79 o 
 -10  22   7     2137.90     1972.81    198.73 o 
  -8  22   7       10.27       21.08     61.03 o 
  -6  22   7      101.00      134.52     36.49 o 
  -4  22   7      750.00      739.73     52.82 o 
  -2  22   7      196.07      137.03     46.22 o 
   0  22   7      522.56      479.61     36.50 o 
   2  22   7     1080.38      973.00     59.89 o 
   4  22   7        1.92       16.97     29.72 o 
   6  22   7      110.45      142.63     31.85 o 
   8  22   7       18.67      142.79     79.32 o 
 -15  23   7       33.51       12.06     54.07 o 
 -13  23   7      253.81      264.19     54.72 o 
 -11  23   7       31.03       20.16     67.76 o 
  -9  23   7      107.70      149.34     39.92 o 
  -7  23   7      293.41      291.09     44.62 o 
  -5  23   7      181.76      293.71     42.38 o 
  -3  23   7      181.17      138.01     18.05 o 
  -1  23   7      829.72      863.75     44.47 o 
   1  23   7        0.32        0.06     22.17 o 
   3  23   7       81.10       43.82     31.53 o 
   5  23   7       41.60       43.43     48.83 o 
   7  23   7      259.34      274.26     81.66 o 
 -14  24   7       13.87        1.09     71.56 o 
 -12  24   7     2024.81     2180.97    155.86 o 
 -10  24   7      139.07      123.07     92.56 o 
  -8  24   7        0.07       21.66     35.38 o 
  -6  24   7        0.31        6.63     78.07 o 
  -4  24   7     1886.86     2049.30     91.72 o 
  -2  24   7        0.17       14.68     17.15 o 
   0  24   7       40.25        4.07     23.43 o 
   2  24   7      129.69      148.25     45.22 o 
   4  24   7       54.25       57.56     28.14 o 
   6  24   7      358.56      292.61     50.10 o 
 -13  25   7      372.85      375.25     59.85 o 
 -11  25   7       74.77       93.04     43.04 o 
  -9  25   7       39.80       84.59     61.76 o 
  -7  25   7      230.13      323.93     98.12 o 
  -5  25   7        0.19       25.22     29.59 o 
  -3  25   7       32.79        3.94     34.46 o 
  -1  25   7       84.78       48.89     18.37 o 
   1  25   7      340.48      250.77     35.53 o 
   3  25   7       34.26       38.85     37.24 o 
   5  25   7      242.39      256.31     54.57 o 
 -14  26   7       89.53      104.01     44.45 o 
 -12  26   7      816.65      941.59     78.21 o 
 -10  26   7        0.39        0.22     39.27 o 
  -8  26   7       14.51       92.48     49.02 o 
  -6  26   7       88.10       35.79     36.30 o 
  -4  26   7       22.34       24.19     69.00 o 
  -2  26   7      995.31     1107.34     87.15 o 
   0  26   7       50.00      134.12     67.76 o 
   2  26   7        0.93       25.51     26.85 o 
   4  26   7      195.19      132.90     45.81 o 
   6  26   7        1.45       15.28     69.81 o 
 -13  27   7        0.54       60.57     49.49 o 
 -11  27   7      114.85       69.90    106.46 o 
  -9  27   7       81.21       84.08     60.00 o 
  -7  27   7      400.54      303.40     68.05 o 
  -5  27   7      809.52      839.29     91.32 o 
  -3  27   7      237.85      205.36     45.94 o 
  -1  27   7      620.71      501.78     88.39 o 
   1  27   7        8.51        3.64     70.97 o 
   3  27   7        3.81        0.48     49.00 o 
   5  27   7      141.88      207.52     48.92 o 
 -12  28   7       76.71      128.85     90.88 o 
 -10  28   7       11.23       17.61     45.41 o 
  -8  28   7      233.42      382.25    137.71 o 
  -6  28   7        1.83        0.16     40.41 o 
  -4  28   7        0.54        0.36     75.08 o 
  -2  28   7        1.53        0.00     49.90 o 
   0  28   7        3.03       15.69     74.93 o 
   2  28   7       98.99      114.34     76.40 o 
   4  28   7      552.49      658.85     73.15 o 
 -11  29   7      140.83      195.62     64.63 o 
  -9  29   7       28.89       22.22     57.52 o 
  -7  29   7       19.65        8.77     54.81 o 
  -5  29   7     2153.19     2786.10    138.54 o 
  -3  29   7      245.07      264.94     51.05 o 
  -1  29   7       82.44       84.60     78.88 o 
   1  29   7      418.60      582.62    105.37 o 
   3  29   7      353.92      413.10    125.63 o 
 -10  30   7        8.06        0.32     68.42 o 
  -8  30   7      618.36      526.57    118.98 o 
  -6  30   7      818.29      951.87     81.42 o 
  -4  30   7       17.50        5.58     47.85 o 
  -2  30   7      130.37       68.01     62.78 o 
   0  30   7       71.12        4.70     76.40 o 
   2  30   7        7.52       66.24     58.83 o 
  -9  31   7        9.10       60.58     59.27 o 
  -7  31   7       80.86       87.97     91.17 o 
  -5  31   7       83.89      266.34     97.61 o 
  -3  31   7      192.80       60.04     88.98 o 
  -1  31   7      106.36        5.10     63.95 o 
   1  31   7        7.32       42.41     66.96 o 
  -4  32   7      377.32      399.34    104.34 o 
  -2  32   7       13.17        0.05     91.90 o 
 -20   0   8     2508.70     2430.87    130.26 o 
 -18   0   8      383.16      396.88     35.03 o 
 -16   0   8     1245.99     1136.99     54.73 o 
 -14   0   8      861.42      757.27     63.15 o 
 -12   0   8     7319.05     7957.36    266.16 o 
 -10   0   8     3962.80     4194.73    130.25 o 
  -8   0   8     3502.83     3470.97     90.97 o 
  -6   0   8      331.98      349.48     19.15 o 
  -4   0   8     2414.18     2486.00     60.01 o 
  -2   0   8       78.65      181.26     14.92 o 
   0   0   8      774.39      719.40     23.09 o 
   2   0   8      186.82      153.94     13.66 o 
   4   0   8     4414.44     4615.12    121.45 o 
   6   0   8      121.40      148.27     41.34 o 
   8   0   8     1336.30     1180.35     69.17 o 
  10   0   8       27.29       41.26     48.95 o 
 -21   1   8     1686.04     2009.32    269.71 o 
 -19   1   8     1334.77     1529.14     79.38 o 
 -17   1   8       22.95        8.82     16.91 o 
 -15   1   8      763.49      727.05     44.82 o 
 -13   1   8      192.35      219.94     15.97 o 
 -11   1   8       79.95       78.13      9.85 o 
  -9   1   8      220.06      213.36     25.88 o 
  -7   1   8     9431.37     9546.77    225.45 o 
  -5   1   8     4373.69     4638.09     99.16 o 
  -3   1   8     1619.33     1785.04     34.44 o 
  -1   1   8     1257.04     1380.30     26.50 o 
   1   1   8      463.31      425.90     12.38 o 
   3   1   8       17.94       16.09      7.82 o 
   5   1   8     2265.05     2495.41     50.90 o 
   7   1   8       67.23      132.80     37.21 o 
   9   1   8       46.90       40.24     25.54 o 
  11   1   8       36.07        0.01     57.15 o 
 -20   2   8     1602.78     1784.91    218.68 o 
 -18   2   8      627.97      589.49     71.54 o 
 -16   2   8      438.20      369.20     25.99 o 
 -14   2   8      461.06      408.74     19.07 o 
 -12   2   8     1987.30     2105.73     55.06 o 
 -10   2   8      180.05      163.02     10.75 o 
  -8   2   8       85.96       66.34      9.99 o 
  -6   2   8       92.43       93.86     10.77 o 
  -4   2   8     4946.77     5310.13     91.28 o 
  -2   2   8        8.11       13.88      8.78 o 
   0   2   8      953.62      992.33     21.64 o 
   2   2   8       23.10       13.33      7.00 o 
   4   2   8       72.34       82.99      7.90 o 
   6   2   8      359.51      346.75     24.01 o 
   8   2   8       60.52       75.50     31.64 o 
  10   2   8       14.35       17.62     25.47 o 
 -19   3   8      423.72      360.02     41.40 o 
 -17   3   8      273.92      293.77     26.79 o 
 -15   3   8      126.99      104.47     15.34 o 
 -13   3   8       47.25       52.14     11.90 o 
 -11   3   8     1368.04     1329.37     42.40 o 
  -9   3   8     1471.48     1547.44     59.82 o 
  -7   3   8    10671.09    11094.35    210.97 o 
  -5   3   8     1033.07     1168.00     33.48 o 
  -3   3   8       86.75       27.52      9.80 o 
  -1   3   8     1240.33     1322.35     24.86 o 
   1   3   8     2093.11     2145.83     35.63 o 
   3   3   8       27.61       14.90      7.85 o 
   5   3   8     7305.08     8065.58    142.44 o 
   7   3   8      353.41      402.36     70.34 o 
   9   3   8        0.50        0.00     32.53 o 
  11   3   8       36.35      242.33     89.27 o 
 -20   4   8     1153.90     1202.92     56.45 o 
 -18   4   8      477.48      514.58     35.81 o 
 -16   4   8     3328.86     3359.58    101.09 o 
 -14   4   8      113.10      109.77     14.17 o 
 -12   4   8     2789.77     2754.72     75.60 o 
 -10   4   8      718.23      662.78     26.88 o 
  -8   4   8      102.46       72.26     12.90 o 
  -6   4   8      613.23      659.63     20.04 o 
  -4   4   8     6010.85     6347.44     90.07 o 
  -2   4   8     1315.50     1509.75     28.64 o 
   0   4   8     1108.41     1326.95     26.43 o 
   2   4   8      459.66      476.84     13.70 o 
   4   4   8     1588.63     1682.48     27.62 o 
   6   4   8      176.23      143.81     25.61 o 
   8   4   8      813.87      819.17     50.19 o 
  10   4   8        6.46        2.76     38.97 o 
 -19   5   8     1176.41     1202.16     76.02 o 
 -17   5   8       48.30       52.71     35.15 o 
 -15   5   8      310.09      250.20     20.77 o 
 -13   5   8      572.79      551.28     39.55 o 
 -11   5   8      509.95      475.46     31.88 o 
  -9   5   8     3538.29     3663.48     82.23 o 
  -7   5   8     2781.64     2733.84     47.95 o 
  -5   5   8     1015.03     1277.50     29.20 o 
  -3   5   8     1120.90     1347.09     24.23 o 
  -1   5   8     1163.19     1230.11     24.41 o 
   1   5   8     1035.18     1085.95     22.26 o 
   3   5   8     2053.66     2399.47     46.22 o 
   5   5   8       25.74       27.73      8.38 o 
   7   5   8       21.41       15.25     24.96 o 
   9   5   8       85.71       72.70     27.94 o 
  11   5   8      161.79      210.41     64.54 o 
 -20   6   8      198.50      207.12     30.53 o 
 -18   6   8       97.66      108.97     20.88 o 
 -16   6   8        0.29       18.66     38.34 o 
 -14   6   8     1325.17     1361.91     74.44 o 
 -12   6   8      148.59      194.01     16.94 o 
 -10   6   8     3500.41     3743.39     92.80 o 
  -8   6   8       99.74       67.99     16.34 o 
  -6   6   8     1589.84     1650.84     34.17 o 
  -4   6   8      925.85      892.33     24.61 o 
  -2   6   8       64.53       58.45      9.98 o 
   0   6   8     1570.48     1639.50     30.78 o 
   2   6   8      833.61      819.31     21.94 o 
   4   6   8       57.97       55.43      8.81 o 
   6   6   8      894.08      946.27     37.04 o 
   8   6   8       40.74       20.16     35.16 o 
  10   6   8      157.80      130.65     74.13 o 
 -19   7   8     1350.89     1585.09     85.10 o 
 -17   7   8       21.40        4.84     25.13 o 
 -15   7   8     1512.29     1450.94    151.41 o 
 -13   7   8       10.51        1.84     15.05 o 
 -11   7   8     7749.37     8194.43    169.53 o 
  -9   7   8      480.01      410.01     19.43 o 
  -7   7   8      187.14      186.69     10.90 o 
  -5   7   8       51.71       35.62     11.87 o 
  -3   7   8     1502.78     1415.45     29.22 o 
  -1   7   8      845.77      954.45     23.87 o 
   1   7   8     1989.37     2036.53     36.61 o 
   3   7   8     1844.06     1862.20     32.70 o 
   5   7   8     1568.53     1577.61     76.58 o 
   7   7   8       16.76       36.50     25.40 o 
   9   7   8       16.26       44.22     66.36 o 
  11   7   8        6.03        0.05     52.10 o 
 -20   8   8      224.29      242.80     29.85 o 
 -18   8   8        7.73        1.51     32.71 o 
 -16   8   8      325.80      227.84     45.95 o 
 -14   8   8       79.30       39.63     31.89 o 
 -12   8   8      533.72      528.43     27.61 o 
 -10   8   8      197.27      208.25     13.51 o 
  -8   8   8       15.44        2.13     13.56 o 
  -6   8   8      293.08      263.05     16.87 o 
  -4   8   8     1960.33     2248.43     48.73 o 
  -2   8   8     1403.16     1315.90     22.54 o 
   0   8   8      305.63      271.71     16.81 o 
   2   8   8      752.75      747.15     24.99 o 
   4   8   8     1282.39     1288.36     44.78 o 
   6   8   8     1833.68     2033.38     54.10 o 
   8   8   8      182.02      215.10     36.76 o 
  10   8   8      174.83       69.70     37.99 o 
 -19   9   8        0.00        0.64     20.33 o 
 -17   9   8      261.30      180.50     30.33 o 
 -15   9   8     2025.87     2019.30    121.66 o 
 -13   9   8     3357.35     3484.10     82.95 o 
 -11   9   8     2105.20     2223.84     90.93 o 
  -9   9   8       73.53       60.78     11.99 o 
  -7   9   8     1464.51     1323.04     28.92 o 
  -5   9   8      177.62      188.46     12.15 o 
  -3   9   8     2277.89     2429.99     46.75 o 
  -1   9   8       10.74        7.42     10.46 o 
   1   9   8        0.27        8.69     11.10 o 
   3   9   8      946.32      910.39     33.71 o 
   5   9   8        1.92        0.01      9.25 o 
   7   9   8       31.69       52.80     28.95 o 
   9   9   8       86.64      102.70     40.30 o 
 -20  10   8      665.88      826.83     53.11 o 
 -18  10   8      172.19      181.24     30.08 o 
 -16  10   8      508.49      535.91     35.08 o 
 -14  10   8      236.49      269.30     25.54 o 
 -12  10   8     6437.46     6866.44    139.54 o 
 -10  10   8      213.47      251.98     20.57 o 
  -8  10   8     4407.85     4559.26     72.33 o 
  -6  10   8     3635.51     3909.75     62.95 o 
  -4  10   8      841.80      856.15     25.53 o 
  -2  10   8      158.47      141.85     12.24 o 
   0  10   8        2.92       17.91     13.92 o 
   2  10   8     1475.67     1649.01     39.95 o 
   4  10   8       92.53       89.97     16.51 o 
   6  10   8       12.33        6.92     18.44 o 
   8  10   8     1081.62     1125.27     93.93 o 
  10  10   8        0.80        0.21     64.54 o 
 -19  11   8      128.11      165.00     32.53 o 
 -17  11   8      409.89      392.26     49.33 o 
 -15  11   8      515.64      441.76     41.06 o 
 -13  11   8       28.59       48.29     16.09 o 
 -11  11   8     1617.69     1615.12     71.71 o 
  -9  11   8      118.23      125.98     13.18 o 
  -7  11   8     1356.58     1455.66     53.71 o 
  -5  11   8     6163.03     6680.45    199.18 o 
  -3  11   8     1299.91     1338.75     34.26 o 
  -1  11   8      315.06      315.76     16.89 o 
   1  11   8      291.59      226.12     22.49 o 
   3  11   8      907.78      863.17     34.83 o 
   5  11   8       27.15       22.53     15.32 o 
   7  11   8       23.51       31.84     35.17 o 
   9  11   8       21.71       12.19     37.48 o 
 -18  12   8      205.61      162.81     32.28 o 
 -16  12   8       10.36        4.14     21.78 o 
 -14  12   8        0.46        5.21     28.11 o 
 -12  12   8      123.63      158.29     24.41 o 
 -10  12   8      128.66      110.98     18.56 o 
  -8  12   8     2471.05     2633.55     49.32 o 
  -6  12   8        3.92       22.94     13.14 o 
  -4  12   8        7.03        3.92     11.59 o 
  -2  12   8      212.85      179.34     16.72 o 
   0  12   8      437.29      417.05     21.96 o 
   2  12   8     1141.10     1062.69     49.98 o 
   4  12   8      551.67      503.05     30.12 o 
   6  12   8      156.58      128.60     25.19 o 
   8  12   8       84.47      147.48     68.92 o 
 -19  13   8       53.30       35.36     32.16 o 
 -17  13   8       24.75       83.49     36.99 o 
 -15  13   8       42.89       27.56     21.15 o 
 -13  13   8        3.15        8.94     21.26 o 
 -11  13   8      427.90      357.75     32.17 o 
  -9  13   8        2.75        0.08     10.66 o 
  -7  13   8     1015.87      946.89     30.67 o 
  -5  13   8      188.11      161.07     21.87 o 
  -3  13   8      693.58      707.61     27.25 o 
  -1  13   8     1447.60     1401.11     35.65 o 
   1  13   8      105.24       99.15     14.62 o 
   3  13   8       71.28       39.79     15.39 o 
   5  13   8      411.67      392.19     30.89 o 
   7  13   8       13.08       22.28     44.19 o 
   9  13   8       13.81       28.69     50.78 o 
 -18  14   8      348.63      343.63     84.07 o 
 -16  14   8      157.04      122.71     41.62 o 
 -14  14   8      425.73      404.57     65.41 o 
 -12  14   8      300.76      178.35     54.73 o 
 -10  14   8      338.89      358.90     34.61 o 
  -8  14   8     1233.41     1202.92     27.74 o 
  -6  14   8     2083.96     2248.37     72.28 o 
  -4  14   8     3072.21     3088.83     72.82 o 
  -2  14   8     4541.08     4960.52     93.02 o 
   0  14   8     1254.96     1242.51     52.27 o 
   2  14   8       49.37       35.22     14.32 o 
   4  14   8      350.82      349.18     21.10 o 
   6  14   8       66.92       60.89     20.79 o 
   8  14   8      126.88      118.57     66.73 o 
 -19  15   8      398.57      412.67     48.78 o 
 -17  15   8     1709.34     2071.60    103.88 o 
 -15  15   8        0.10        1.54     17.32 o 
 -13  15   8       13.45        0.11     12.60 o 
 -11  15   8     4357.15     4627.57    295.54 o 
  -9  15   8      667.57      688.76     39.21 o 
  -7  15   8     1494.07     1461.94     44.94 o 
  -5  15   8     4024.55     4398.65    103.88 o 
  -3  15   8       23.46       24.64     15.85 o 
  -1  15   8     1927.12     2216.79     60.94 o 
   1  15   8      250.16      194.22     17.58 o 
   3  15   8     4433.36     4683.04    204.98 o 
   5  15   8      269.58      222.28     41.49 o 
   7  15   8       39.02      106.85     51.07 o 
   9  15   8       21.74        0.25     69.52 o 
 -18  16   8      286.39      250.03     37.98 o 
 -16  16   8      596.74      604.74     62.64 o 
 -14  16   8      383.42      298.61     23.21 o 
 -12  16   8     1252.32     1171.76     99.37 o 
 -10  16   8      872.21     1017.91     57.93 o 
  -8  16   8      624.76      594.33     46.75 o 
  -6  16   8      578.28      525.81     57.89 o 
  -4  16   8     3543.52     3878.45     78.70 o 
  -2  16   8        0.36        2.03     16.32 o 
   0  16   8     2033.16     2260.29     60.92 o 
   2  16   8      366.98      306.95     23.83 o 
   4  16   8     1477.21     1514.24     97.91 o 
   6  16   8        1.95       14.91     27.63 o 
   8  16   8       37.57       10.62     71.56 o 
 -17  17   8      137.73      212.73     50.04 o 
 -15  17   8      780.55      778.95     53.60 o 
 -13  17   8     1028.44     1068.53    128.93 o 
 -11  17   8     1091.33     1114.85     65.17 o 
  -9  17   8      538.61      514.85     30.18 o 
  -7  17   8     1626.57     1601.65     73.66 o 
  -5  17   8     1744.67     1806.10     62.65 o 
  -3  17   8       60.48       14.50     15.45 o 
  -1  17   8      395.58      391.14     22.53 o 
   1  17   8      560.71      429.25     31.92 o 
   3  17   8       13.69        0.24     18.99 o 
   5  17   8      531.74      455.86     87.66 o 
   7  17   8        0.01        0.03     63.07 o 
 -18  18   8        5.86        0.11     55.76 o 
 -16  18   8      871.25      947.77     95.86 o 
 -14  18   8       15.37       12.82     27.96 o 
 -12  18   8      314.44      306.87     40.64 o 
 -10  18   8     1586.36     1600.65    110.93 o 
  -8  18   8       45.43       15.12     29.27 o 
  -6  18   8       63.76       40.50     55.17 o 
  -4  18   8      284.17      258.08     48.47 o 
  -2  18   8     6427.60     6684.64    178.00 o 
   0  18   8    10577.97    11294.46    500.34 o 
   2  18   8     1896.01     1956.88     98.30 o 
   4  18   8       32.36       69.47     33.10 o 
   6  18   8       13.09       11.13     29.03 o 
   8  18   8       80.73        2.86     48.59 o 
 -17  19   8        5.12        0.28     36.41 o 
 -15  19   8     4675.44     5143.92    221.51 o 
 -13  19   8     1218.49     1056.77     66.02 o 
 -11  19   8        0.00       25.42     31.15 o 
  -9  19   8      233.93      213.42     24.79 o 
  -7  19   8      166.69      100.94     30.80 o 
  -5  19   8     3041.13     3477.66    115.65 o 
  -3  19   8     1990.73     1836.66     80.97 o 
  -1  19   8      140.06       77.08     18.67 o 
   1  19   8       22.04       25.93     23.74 o 
   3  19   8      157.65       55.15     24.29 o 
   5  19   8     1026.48     1059.51     51.81 o 
   7  19   8      210.42      214.21     61.17 o 
 -16  20   8      362.37      284.53     51.09 o 
 -14  20   8      219.25      205.50     38.58 o 
 -12  20   8      223.77      201.29     39.01 o 
 -10  20   8      121.75       99.94     14.76 o 
  -8  20   8        2.60        1.24     30.77 o 
  -6  20   8      337.82      365.89     40.01 o 
  -4  20   8      559.82      484.61     61.98 o 
  -2  20   8     1369.29     1622.58     57.03 o 
   0  20   8      264.07      199.80     24.97 o 
   2  20   8      978.36      936.85     70.71 o 
   4  20   8       74.25       26.75     29.42 o 
   6  20   8       78.09       14.45     29.91 o 
 -15  21   8     1300.25     1502.28     91.89 o 
 -13  21   8       99.95      127.75     66.88 o 
 -11  21   8      234.55      251.90     74.05 o 
  -9  21   8      280.47      232.14     37.21 o 
  -7  21   8      243.49      212.90     87.88 o 
  -5  21   8      766.24      895.35     60.15 o 
  -3  21   8     1445.26     1353.23     51.37 o 
  -1  21   8      206.40      125.93     22.73 o 
   1  21   8      355.39      277.68     30.93 o 
   3  21   8      221.05      102.75     47.64 o 
   5  21   8        2.16        0.03     32.35 o 
   7  21   8      559.76      375.10     92.20 o 
 -16  22   8        5.37       34.39     52.28 o 
 -14  22   8       29.33        0.25     66.22 o 
 -12  22   8       10.00      101.21     71.42 o 
 -10  22   8      358.49      374.09     49.65 o 
  -8  22   8        7.40        0.88     39.36 o 
  -6  22   8      202.86      216.00     63.00 o 
  -4  22   8     2096.36     2011.13    137.71 o 
  -2  22   8      872.45      701.07     60.96 o 
   0  22   8      251.41      182.64     26.43 o 
   2  22   8     1614.39     1576.85     75.80 o 
   4  22   8      251.99      179.12     39.75 o 
   6  22   8       73.06       72.54     48.88 o 
 -15  23   8        9.26        0.87     34.72 o 
 -13  23   8       14.00        1.11     38.79 o 
 -11  23   8        0.45       29.24     40.52 o 
  -9  23   8      203.21      278.44     47.47 o 
  -7  23   8      550.95      543.84     52.21 o 
  -5  23   8      265.30      282.45     92.56 o 
  -3  23   8        0.00        3.88     30.44 o 
  -1  23   8        7.43       10.44     21.32 o 
   1  23   8       30.81        1.41     32.78 o 
   3  23   8       98.45      107.22     66.88 o 
   5  23   8        3.94       55.39     46.24 o 
 -14  24   8      597.77      642.43     70.81 o 
 -12  24   8     1009.51     1236.35     90.37 o 
 -10  24   8      667.96      612.97     91.46 o 
  -8  24   8       78.59      107.86     40.52 o 
  -6  24   8      518.59      542.98     72.15 o 
  -4  24   8      188.29      157.58     69.66 o 
  -2  24   8      205.03      160.35     22.14 o 
   0  24   8      661.54      741.87     47.60 o 
   2  24   8      210.50      212.89     79.61 o 
   4  24   8      296.94      348.72     90.89 o 
 -13  25   8     1386.87     1539.32    207.08 o 
 -11  25   8      296.01      278.47     49.34 o 
  -9  25   8       93.69       68.28     80.20 o 
  -7  25   8        4.20        0.36     61.10 o 
  -5  25   8       11.84       49.03     67.25 o 
  -3  25   8        9.14       27.50     88.24 o 
  -1  25   8      807.64      815.68    106.61 o 
   1  25   8       18.04       10.42     34.04 o 
   3  25   8        0.10       39.36     49.61 o 
   5  25   8      122.61       81.94     41.34 o 
 -14  26   8       64.87       97.08     58.74 o 
 -12  26   8      402.54      463.88     66.73 o 
 -10  26   8      175.12      262.84     52.81 o 
  -8  26   8      155.12      167.02     81.22 o 
  -6  26   8       31.28       52.44     39.30 o 
  -4  26   8       82.34       50.03     46.03 o 
  -2  26   8       55.42       42.31     38.71 o 
   0  26   8      231.52      185.83     77.41 o 
   2  26   8      276.62      191.41     56.20 o 
   4  26   8      277.75      296.20    113.92 o 
 -13  27   8      227.59      338.03     78.15 o 
 -11  27   8        0.70        0.42     44.67 o 
  -9  27   8      146.30      149.59    119.85 o 
  -7  27   8      170.62      157.06     42.94 o 
  -5  27   8      965.57      917.89     66.65 o 
  -3  27   8      196.59      152.12     44.15 o 
  -1  27   8      197.69       65.64     40.74 o 
   1  27   8        4.87       31.45     73.76 o 
   3  27   8       31.39       84.73     49.82 o 
 -12  28   8      225.71      150.88     55.17 o 
 -10  28   8       22.42       38.27     38.90 o 
  -8  28   8      253.04      291.31     51.13 o 
  -6  28   8      474.86      480.96     70.69 o 
  -4  28   8       72.62       46.76     36.39 o 
  -2  28   8        0.00       46.81     38.70 o 
   0  28   8       65.91        2.06     77.12 o 
   2  28   8      229.97      161.91     85.02 o 
 -11  29   8       14.64       42.00    104.56 o 
  -9  29   8       86.21       60.79     50.24 o 
  -7  29   8      213.66      171.78     52.41 o 
  -5  29   8      493.06      503.33     81.36 o 
  -3  29   8      377.69      288.21     52.77 o 
  -1  29   8       63.88       85.35     79.03 o 
   1  29   8      263.21      172.56     69.95 o 
  -8  30   8      205.03      264.65     59.70 o 
  -6  30   8       70.91       50.47     56.60 o 
  -4  30   8      273.86      216.98    147.45 o 
  -2  30   8       76.21        0.05     55.90 o 
   0  30   8      461.13      569.70    103.76 o 
  -7  31   8      193.58      269.95     75.22 o 
  -5  31   8        8.89        8.44     47.17 o 
  -3  31   8        0.59       20.27     86.93 o 
 -21   1   9       12.65        0.03     28.70 o 
 -19   1   9        0.70        0.00     20.86 o 
 -17   1   9        6.29       18.35     17.34 o 
 -15   1   9     1904.10     2021.17     68.71 o 
 -13   1   9     3252.71     3086.68     64.09 o 
 -11   1   9        0.03        9.52     18.18 o 
  -9   1   9       43.36       35.97     10.94 o 
  -7   1   9      975.34     1015.06     40.73 o 
  -5   1   9      733.30      724.48     27.80 o 
  -3   1   9      540.95      523.40     19.73 o 
  -1   1   9       94.85       90.36     12.77 o 
   1   1   9     1095.70     1150.07     23.76 o 
   3   1   9     1984.88     2067.89     41.88 o 
   5   1   9       49.50       46.01      8.25 o 
   7   1   9      306.43      327.19     31.90 o 
   9   1   9        1.13       20.10     27.19 o 
 -20   2   9     1007.90     1071.73     51.83 o 
 -18   2   9       81.31       43.05     20.75 o 
 -16   2   9      804.24      731.02     37.22 o 
 -14   2   9      154.76      109.10     15.27 o 
 -12   2   9     5392.88     5552.28     99.25 o 
 -10   2   9        0.26       10.82     10.67 o 
  -8   2   9     1273.24     1077.22     32.67 o 
  -6   2   9     4743.43     5286.55     87.26 o 
  -4   2   9      121.98      134.96     11.02 o 
  -2   2   9     1561.32     1520.43     36.13 o 
   0   2   9      473.24      467.01     15.68 o 
   2   2   9     6210.99     6697.91     82.16 o 
   4   2   9      580.03      595.14     19.76 o 
   6   2   9      953.23      905.70     54.12 o 
   8   2   9      431.91      540.59     66.18 o 
  10   2   9     1659.13     1869.54    112.32 o 
 -19   3   9      126.12       86.76     24.13 o 
 -17   3   9      109.54       39.20     19.25 o 
 -15   3   9       46.41       10.55     24.08 o 
 -13   3   9     2491.42     2476.87    137.64 o 
 -11   3   9     1398.32     1360.85     35.28 o 
  -9   3   9     8082.16     8233.47    151.77 o 
  -7   3   9       92.25       76.23     13.88 o 
  -5   3   9       17.66        8.27      8.45 o 
  -3   3   9        5.23        0.24      8.60 o 
  -1   3   9       73.08       73.99     10.42 o 
   1   3   9     2718.51     2554.73     40.28 o 
   3   3   9       23.56        6.05     11.08 o 
   5   3   9      721.72      747.41     22.00 o 
   7   3   9      442.80      364.69     52.19 o 
   9   3   9     2029.00     2493.75     90.84 o 
 -20   4   9       24.15       11.67     28.00 o 
 -18   4   9      904.83     1045.58     68.43 o 
 -16   4   9       32.71       39.51     20.89 o 
 -14   4   9       13.57        2.03     10.54 o 
 -12   4   9     2519.42     2611.85    107.18 o 
 -10   4   9      528.17      520.98     39.20 o 
  -8   4   9      410.84      390.69     25.63 o 
  -6   4   9      841.36      845.10     29.49 o 
  -4   4   9      838.72      803.25     20.49 o 
  -2   4   9     2546.94     2660.30     45.97 o 
   0   4   9     1016.09     1002.87     23.08 o 
   2   4   9     2399.25     2748.60     61.28 o 
   4   4   9      859.63      890.28     22.85 o 
   6   4   9      912.04      995.30     54.32 o 
   8   4   9       15.07       62.07     29.56 o 
  10   4   9      288.64      295.51     91.83 o 
 -19   5   9       14.63       14.95     21.17 o 
 -17   5   9        0.17        0.19     20.95 o 
 -15   5   9        3.67        3.94     15.22 o 
 -13   5   9     2159.58     1943.92     53.60 o 
 -11   5   9      101.31      103.40     29.77 o 
  -9   5   9     5089.61     5068.81    103.46 o 
  -7   5   9     2574.11     2518.54     47.00 o 
  -5   5   9        9.53        2.49      9.61 o 
  -3   5   9      260.12      242.21     14.80 o 
  -1   5   9     1340.58     1354.20     27.45 o 
   1   5   9     6391.31     7007.65     98.34 o 
   3   5   9     1601.54     1573.89     34.96 o 
   5   5   9     1916.12     2118.73     40.07 o 
   7   5   9        1.46       16.83     44.99 o 
   9   5   9     1510.48     1767.77    144.82 o 
 -20   6   9      171.99      142.01     32.09 o 
 -18   6   9      218.75      187.42     28.60 o 
 -16   6   9       36.14       35.63     17.66 o 
 -14   6   9     1349.78     1411.40     53.03 o 
 -12   6   9      757.67      647.62     33.93 o 
 -10   6   9     1633.24     1579.29     78.66 o 
  -8   6   9     1456.09     1400.94     37.86 o 
  -6   6   9     1883.97     1768.89     38.46 o 
  -4   6   9      684.45      773.65     19.69 o 
  -2   6   9       35.84       62.27     13.44 o 
   0   6   9        9.92        7.88     11.25 o 
   2   6   9     9847.48    10901.74    183.65 o 
   4   6   9      930.04      991.35     23.96 o 
   6   6   9        8.43        1.22     22.17 o 
   8   6   9       54.52        1.64     46.67 o 
  10   6   9      598.61      872.42    111.81 o 
 -19   7   9       22.18       34.42     23.39 o 
 -17   7   9       28.59        7.40     21.97 o 
 -15   7   9     1525.77     1549.23     60.67 o 
 -13   7   9      608.98      699.74     45.89 o 
 -11   7   9     4311.69     4204.18    107.03 o 
  -9   7   9        6.34       20.40     14.61 o 
  -7   7   9       53.39       43.86     11.95 o 
  -5   7   9        1.86        1.23     12.66 o 
  -3   7   9       61.55       50.01     10.23 o 
  -1   7   9     4563.62     4989.58     73.79 o 
   1   7   9     1356.37     1624.20     32.75 o 
   3   7   9     7209.44     7801.83    123.15 o 
   5   7   9     1336.59     1412.06     40.36 o 
   7   7   9        4.27        0.40     36.09 o 
   9   7   9      796.81      826.29     68.30 o 
 -20   8   9      497.19      535.93     39.39 o 
 -18   8   9       10.09       13.76     23.26 o 
 -16   8   9       36.87        0.01     32.12 o 
 -14   8   9      736.29      630.31     75.17 o 
 -12   8   9      603.78      622.22     31.87 o 
 -10   8   9      892.55      849.99     41.91 o 
  -8   8   9       42.06       52.71     11.06 o 
  -6   8   9     1891.37     2067.88     39.36 o 
  -4   8   9      187.50      175.55     13.49 o 
  -2   8   9     1739.57     1848.41     34.25 o 
   0   8   9     3759.22     3805.15     64.35 o 
   2   8   9     2814.31     2807.16     64.29 o 
   4   8   9     2019.90     2149.93     55.81 o 
   6   8   9       89.04       67.19     26.93 o 
   8   8   9       38.13       47.27     33.01 o 
 -19   9   9       18.23       16.62     29.90 o 
 -17   9   9        5.32       16.91     27.38 o 
 -15   9   9      285.37      236.38     28.14 o 
 -13   9   9      142.69      165.98     40.68 o 
 -11   9   9     4150.82     4024.92    156.02 o 
  -9   9   9      577.60      607.98     37.96 o 
  -7   9   9       99.09       89.71      8.70 o 
  -5   9   9     2873.15     3017.51     59.42 o 
  -3   9   9       25.77       30.69      8.18 o 
  -1   9   9       55.95       32.92      9.01 o 
   1   9   9     8101.89     8776.01    144.18 o 
   3   9   9     1412.77     1496.98     53.75 o 
   5   9   9      504.80      539.62     57.79 o 
   7   9   9      228.01      239.01     36.55 o 
   9   9   9      196.17      126.22    108.88 o 
 -20  10   9        6.45       48.37     30.41 o 
 -18  10   9        6.09        8.06     25.10 o 
 -16  10   9      345.28      285.83     29.62 o 
 -14  10   9      129.55      111.21     24.23 o 
 -12  10   9       14.68        0.39     24.30 o 
 -10  10   9     1036.82     1030.27     31.77 o 
  -8  10   9     3372.49     3607.87    115.67 o 
  -6  10   9       24.54        7.82      5.70 o 
  -4  10   9      106.14       68.00     13.67 o 
  -2  10   9      229.10      263.16     14.13 o 
   0  10   9       22.43        7.11     13.49 o 
   2  10   9     7257.02     8272.56    154.84 o 
   4  10   9        5.87        1.36     13.12 o 
   6  10   9      270.18      302.22     60.88 o 
   8  10   9       37.65      151.88     51.27 o 
 -19  11   9       52.23       71.65     30.46 o 
 -17  11   9       76.97       45.09     22.74 o 
 -15  11   9      200.40      158.53     27.84 o 
 -13  11   9      571.78      537.81     33.13 o 
 -11  11   9      315.08      408.40     35.41 o 
  -9  11   9      541.63      674.56     42.45 o 
  -7  11   9        0.46        1.51     13.36 o 
  -5  11   9      119.04      109.85     12.81 o 
  -3  11   9       34.45       39.86     14.43 o 
  -1  11   9      450.09      390.41     18.38 o 
   1  11   9     1374.26     1408.66     42.72 o 
   3  11   9      238.56      282.80     21.49 o 
   5  11   9       19.54        0.47     19.46 o 
   7  11   9      284.06      249.79     43.17 o 
   9  11   9      835.90      795.21     96.15 o 
 -18  12   9        3.34       18.26     31.69 o 
 -16  12   9        1.29        0.26     22.65 o 
 -14  12   9      657.33      626.94     46.65 o 
 -12  12   9       33.07        0.04     23.12 o 
 -10  12   9     1700.97     1833.67     63.77 o 
  -8  12   9      101.33       92.39     13.99 o 
  -6  12   9     1997.63     2131.56     48.44 o 
  -4  12   9      725.24      720.12     26.79 o 
  -2  12   9      507.13      438.79     20.32 o 
   0  12   9     4572.53     4728.01     93.57 o 
   2  12   9     1278.29     1206.46     37.88 o 
   4  12   9      786.93      757.50     40.26 o 
   6  12   9      228.02      125.32     50.05 o 
   8  12   9        4.56        0.64     70.97 o 
 -19  13   9        0.99        0.00     60.14 o 
 -17  13   9       87.54       65.69     23.00 o 
 -15  13   9        5.43        0.01     29.52 o 
 -13  13   9      182.96      178.80     39.06 o 
 -11  13   9       96.39       83.05     13.18 o 
  -9  13   9     3879.34     3979.23     88.39 o 
  -7  13   9      458.95      413.40     19.55 o 
  -5  13   9     1981.77     2093.48     59.86 o 
  -3  13   9        6.78        0.64     19.04 o 
  -1  13   9     1802.50     1741.60     59.15 o 
   1  13   9     1583.95     1634.96     41.23 o 
   3  13   9       17.65       46.86     17.26 o 
   5  13   9      162.16      183.41     37.91 o 
   7  13   9        0.92       36.56     48.00 o 
 -18  14   9        5.70        1.61     84.37 o 
 -16  14   9       73.83       73.19     64.61 o 
 -14  14   9      101.15      125.31     52.17 o 
 -12  14   9      245.71      272.56     41.14 o 
 -10  14   9      401.57      419.81     32.95 o 
  -8  14   9     3678.28     4155.16     80.96 o 
  -6  14   9      820.73      870.19     40.04 o 
  -4  14   9      321.41      228.26     22.86 o 
  -2  14   9        2.11        7.07     12.80 o 
   0  14   9     1086.84     1038.69     40.83 o 
   2  14   9        7.19       25.75     18.40 o 
   4  14   9     2022.57     2210.78     92.60 o 
   6  14   9      385.73      412.19     64.10 o 
   8  14   9      148.96      178.06     79.32 o 
 -19  15   9      291.08      264.10     48.33 o 
 -17  15   9      617.86      641.01    125.20 o 
 -15  15   9      183.11      196.38     39.62 o 
 -13  15   9     1426.52     1403.28     51.60 o 
 -11  15   9      201.41      170.77     26.05 o 
  -9  15   9     1296.56     1403.23     38.18 o 
  -7  15   9      897.34      850.53     60.29 o 
  -5  15   9      541.45      475.02     26.21 o 
  -3  15   9     5976.59     6139.03    200.01 o 
  -1  15   9     5890.53     6119.63    141.76 o 
   1  15   9       10.35        0.29     15.72 o 
   3  15   9     1971.55     1974.77     68.01 o 
   5  15   9      324.56      399.39     50.12 o 
   7  15   9      358.07      261.43     81.36 o 
 -18  16   9      307.15      363.77     55.25 o 
 -16  16   9     1011.34      988.04     73.79 o 
 -14  16   9      356.26      377.97     40.04 o 
 -12  16   9      781.62      790.30     56.27 o 
 -10  16   9     1876.03     2153.85    103.67 o 
  -8  16   9     2327.62     2287.61     71.06 o 
  -6  16   9      791.22      648.72     46.73 o 
  -4  16   9     2026.43     2263.56     89.07 o 
  -2  16   9      798.88      715.57     28.28 o 
   0  16   9      439.54      392.68     31.45 o 
   2  16   9        0.02        3.92     19.74 o 
   4  16   9      790.11      701.24     57.66 o 
   6  16   9      185.12      118.80     56.63 o 
   8  16   9       63.84        1.00     52.54 o 
 -17  17   9     2308.37     2741.04    129.09 o 
 -15  17   9     1618.86     1910.89    188.49 o 
 -13  17   9      102.03      114.94     62.78 o 
 -11  17   9      332.91      261.64     51.65 o 
  -9  17   9     1704.70     1742.29     69.10 o 
  -7  17   9     1238.49     1230.11    102.81 o 
  -5  17   9     3926.69     4029.73    137.50 o 
  -3  17   9     3720.46     3940.50     93.58 o 
  -1  17   9       11.70        2.56     21.63 o 
   1  17   9      319.93      343.85     28.87 o 
   3  17   9      102.68      104.55     25.89 o 
   5  17   9      769.84      773.89    168.37 o 
   7  17   9        9.10        0.03     64.98 o 
 -18  18   9      321.27      280.29     69.52 o 
 -16  18   9      808.28      894.07     75.98 o 
 -14  18   9      497.37      537.45     53.94 o 
 -12  18   9      329.45      314.25     53.20 o 
 -10  18   9      300.50      248.22     27.71 o 
  -8  18   9      387.17      371.27    105.14 o 
  -6  18   9      615.15      557.35    112.47 o 
  -4  18   9       89.18       70.73     34.73 o 
  -2  18   9        9.40       39.25     27.29 o 
   0  18   9      262.63      289.34    240.30 o 
   2  18   9       64.98       53.89     25.92 o 
   4  18   9      649.38      659.45     54.74 o 
   6  18   9      591.60      532.96     91.61 o 
 -17  19   9      275.43      335.70     53.20 o 
 -15  19   9      205.08      174.55     62.12 o 
 -13  19   9        1.45       45.20     51.59 o 
 -11  19   9     1348.03     1438.48    180.88 o 
  -9  19   9     3397.15     3883.58    106.96 o 
  -7  19   9      486.61      510.52     58.53 o 
  -5  19   9     1434.87     1631.07     92.56 o 
  -3  19   9       13.76       39.36     35.13 o 
  -1  19   9      335.13      264.10     34.95 o 
   1  19   9      361.85      301.41     31.58 o 
   3  19   9        5.68       17.22     24.90 o 
   5  19   9       60.47       72.37     47.56 o 
 -16  20   9       11.68       67.56     73.90 o 
 -14  20   9      279.53      179.88     77.71 o 
 -12  20   9      146.52      148.16     38.26 o 
 -10  20   9       11.90        0.24     16.96 o 
  -8  20   9      625.35      568.28     54.54 o 
  -6  20   9      351.73      267.86     35.75 o 
  -4  20   9     2014.16     1872.40     93.22 o 
  -2  20   9     3367.89     3087.08    100.21 o 
   0  20   9      682.11      652.58     37.75 o 
   2  20   9       56.19        0.28     22.80 o 
   4  20   9        0.94        8.11     40.23 o 
   6  20   9      213.03      194.49     80.64 o 
 -15  21   9      200.02      176.61     57.88 o 
 -13  21   9      452.58      352.51     50.55 o 
 -11  21   9        1.15        7.58     35.49 o 
  -9  21   9     1963.27     2355.24    151.76 o 
  -7  21   9     3239.90     3722.72    141.97 o 
  -5  21   9     1182.74     1275.80     92.41 o 
  -3  21   9      131.70      132.26     43.11 o 
  -1  21   9      753.61      621.15     37.08 o 
   1  21   9        8.86        4.73     22.91 o 
   3  21   9      231.65      133.82     41.94 o 
   5  21   9     1014.12      879.24     61.00 o 
 -16  22   9      163.77      198.86     49.29 o 
 -14  22   9       39.24       42.24     50.20 o 
 -12  22   9       17.55       78.44     49.61 o 
 -10  22   9        5.34       38.78     43.98 o 
  -8  22   9      258.81      190.67     40.01 o 
  -6  22   9      204.05      107.80     45.43 o 
  -4  22   9       17.02       43.99     47.19 o 
  -2  22   9       19.49       19.89     21.57 o 
   0  22   9       17.35        1.56     28.45 o 
   2  22   9        7.54       23.45     32.79 o 
   4  22   9      123.15       44.78     44.63 o 
 -15  23   9      354.83      347.47     57.97 o 
 -13  23   9      826.19      762.03     67.83 o 
 -11  23   9        1.37        0.38     89.93 o 
  -9  23   9     1425.73     1467.48     84.70 o 
  -7  23   9      206.33      136.05     38.25 o 
  -5  23   9      230.14      172.74     41.10 o 
  -3  23   9      146.61      140.43     37.82 o 
  -1  23   9      423.84      371.04     62.03 o 
   1  23   9      205.82      136.95     28.18 o 
   3  23   9      290.95      245.84     43.23 o 
   5  23   9      983.84      805.04     95.86 o 
 -14  24   9      113.13       82.13     71.78 o 
 -12  24   9       30.61       57.24     57.66 o 
 -10  24   9        3.10       59.09     50.92 o 
  -8  24   9       17.93      162.92     51.86 o 
  -6  24   9       26.74       62.14     75.66 o 
  -4  24   9      940.41      956.53     95.12 o 
  -2  24   9      285.74      245.88     74.49 o 
   0  24   9      547.86      499.39     59.59 o 
   2  24   9       10.99       20.24     35.88 o 
   4  24   9        1.11        0.06     35.12 o 
 -13  25   9      131.40       53.85     61.46 o 
 -11  25   9       21.03       30.87     43.97 o 
  -9  25   9       76.52       67.66    107.20 o 
  -7  25   9     1194.18     1282.63     78.97 o 
  -5  25   9      442.61      276.92     82.54 o 
  -3  25   9      298.78      297.40     54.68 o 
  -1  25   9      327.65      274.18    100.10 o 
   1  25   9        1.83        0.04     68.20 o 
   3  25   9      198.78      159.23     80.20 o 
 -12  26   9       67.82       28.54     46.53 o 
 -10  26   9       77.65       43.65     87.00 o 
  -8  26   9     1011.88     1007.05     78.48 o 
  -6  26   9       61.79       46.89     44.14 o 
  -4  26   9      170.76      170.54     54.91 o 
  -2  26   9        6.08        9.85     38.11 o 
   0  26   9        1.26       20.17     47.63 o 
   2  26   9       19.89       33.57     50.93 o 
 -11  27   9       33.63        0.30     80.78 o 
  -9  27   9       68.03       23.11     44.82 o 
  -7  27   9       57.05       11.53     53.06 o 
  -5  27   9      110.44       92.53     51.54 o 
  -3  27   9       43.07       44.58     74.64 o 
  -1  27   9        1.95       40.80     84.88 o 
   1  27   9        0.85        1.20     59.13 o 
 -10  28   9        2.71        0.10     63.95 o 
  -8  28   9      472.20      604.04    141.81 o 
  -6  28   9      655.83      674.49     95.86 o 
  -4  28   9       42.74       22.58     52.77 o 
  -2  28   9      139.76       84.29    108.22 o 
   0  28   9      161.90      160.81     83.27 o 
  -9  29   9      145.48      170.45     54.47 o 
  -7  29   9       43.08        1.50     83.12 o 
  -5  29   9       44.67       85.79    120.30 o 
  -3  29   9       88.69       66.31     39.97 o 
  -1  29   9        3.03        8.84     58.24 o 
  -6  30   9       30.97       15.28     46.76 o 
  -4  30   9       13.20        0.00     88.98 o 
 -20   0  10       49.57       61.47     34.08 o 
 -18   0  10      529.10      555.62     68.05 o 
 -16   0  10     3285.48     3246.62    121.58 o 
 -14   0  10     2942.17     2973.52    170.13 o 
 -12   0  10       38.76       17.32     19.72 o 
 -10   0  10      458.18      447.89     74.89 o 
  -8   0  10      794.82      764.27     69.81 o 
  -6   0  10        0.58        8.74     16.78 o 
  -4   0  10      234.01      168.85     15.86 o 
  -2   0  10      796.74      665.86     24.81 o 
   0   0  10     2613.18     2642.91     99.97 o 
   2   0  10      412.10      406.52     21.16 o 
   4   0  10       45.11      108.62     20.41 o 
   6   0  10       79.50       60.51     38.10 o 
   8   0  10      415.01      300.26     97.02 o 
 -19   1  10      203.19      125.79     26.19 o 
 -17   1  10        3.66       52.92     24.74 o 
 -15   1  10      166.41      140.01     22.91 o 
 -13   1  10      577.12      446.52     24.03 o 
 -11   1  10     4120.32     4158.66    189.59 o 
  -9   1  10     2320.36     2177.12     59.31 o 
  -7   1  10      374.63      325.38     25.60 o 
  -5   1  10     1776.03     1795.29     49.15 o 
  -3   1  10       38.69       78.32     10.91 o 
  -1   1  10      356.07      324.24     17.21 o 
   1   1  10     5826.98     6318.30     93.32 o 
   3   1  10      458.74      368.03     17.48 o 
   5   1  10      121.45      119.72     27.55 o 
   7   1  10        4.96        1.27     27.29 o 
   9   1  10       19.32        0.03     59.44 o 
 -20   2  10       91.72       60.52     43.36 o 
 -18   2  10      200.10      247.41     25.21 o 
 -16   2  10        0.67        0.78     22.59 o 
 -14   2  10       64.63       47.02     20.18 o 
 -12   2  10      664.06      611.23     27.21 o 
 -10   2  10      667.52      681.08     54.80 o 
  -8   2  10       33.21       32.91     12.10 o 
  -6   2  10     1144.35     1106.37     24.67 o 
  -4   2  10       69.51       92.42     10.59 o 
  -2   2  10      434.51      455.73     19.92 o 
   0   2  10      352.26      336.66     12.84 o 
   2   2  10      369.34      388.01     14.85 o 
   4   2  10      142.31      170.20     12.13 o 
   6   2  10      137.76      139.34     30.89 o 
   8   2  10        3.77        5.29     36.65 o 
 -19   3  10        9.41       21.42     24.24 o 
 -17   3  10        2.40       32.85     26.36 o 
 -15   3  10      890.43      889.24     44.91 o 
 -13   3  10     1665.29     1695.25    118.54 o 
 -11   3  10     3173.82     3327.39    121.59 o 
  -9   3  10       69.26       55.77     15.50 o 
  -7   3  10       64.24       54.05     11.88 o 
  -5   3  10     3991.12     4006.84     80.55 o 
  -3   3  10     3848.92     4373.91     63.84 o 
  -1   3  10      420.42      366.95     15.07 o 
   1   3  10     7363.65     8501.89    117.83 o 
   3   3  10      117.84      109.21     10.68 o 
   5   3  10      788.58      636.53     41.27 o 
   7   3  10      119.69      148.57     37.82 o 
   9   3  10      363.86      293.57     89.42 o 
 -20   4  10       46.14        9.35     23.87 o 
 -18   4  10     1626.82     1702.85     75.57 o 
 -16   4  10      133.80      114.18     22.11 o 
 -14   4  10     1447.05     1511.50     55.65 o 
 -12   4  10     3007.82     3139.27    136.64 o 
 -10   4  10     5620.44     5945.86    124.49 o 
  -8   4  10     3316.77     3458.45    115.78 o 
  -6   4  10      103.48       90.62     12.38 o 
  -4   4  10     1387.29     1474.04     30.58 o 
  -2   4  10     1514.94     1643.98     38.51 o 
   0   4  10     2447.85     2404.36     44.40 o 
   2   4  10       45.75        1.77     14.26 o 
   4   4  10     1593.86     1815.14     54.03 o 
   6   4  10       75.21       70.33     25.60 o 
   8   4  10      320.74      298.09     42.66 o 
 -19   5  10      864.08      956.01     67.09 o 
 -17   5  10      185.73      207.24     28.57 o 
 -15   5  10     2645.41     2812.47     86.05 o 
 -13   5  10     4770.62     4911.48    132.36 o 
 -11   5  10      400.23      337.56     40.16 o 
  -9   5  10      694.10      676.20     31.38 o 
  -7   5  10     1664.15     1734.41     53.24 o 
  -5   5  10       97.76       75.55     11.14 o 
  -3   5  10     5127.86     5413.60    112.59 o 
  -1   5  10     3962.59     4170.18     59.63 o 
   1   5  10      176.49      175.58     13.45 o 
   3   5  10        0.81        0.14     10.67 o 
   5   5  10       74.48       72.00     28.94 o 
   7   5  10       15.07        0.30     46.13 o 
 -20   6  10       71.27      103.39     25.70 o 
 -18   6  10       68.18       53.49     21.10 o 
 -16   6  10      511.47      513.74     56.28 o 
 -14   6  10       69.43       36.13     24.16 o 
 -12   6  10      118.65      128.67     22.71 o 
 -10   6  10      326.94      376.36     29.46 o 
  -8   6  10     2155.22     2213.71     46.74 o 
  -6   6  10      128.59      102.60     12.57 o 
  -4   6  10       50.96       63.92     13.70 o 
  -2   6  10      463.03      485.99     19.72 o 
   0   6  10     8381.60     9326.47    192.52 o 
   2   6  10     4177.05     4819.62     86.59 o 
   4   6  10     1017.66     1067.69     50.54 o 
   6   6  10       89.71       66.21     39.45 o 
   8   6  10     1604.65     1839.33    151.91 o 
 -19   7  10       48.42       79.80     33.98 o 
 -17   7  10      197.58      196.94     25.92 o 
 -15   7  10      703.53      572.96     37.64 o 
 -13   7  10      686.11      688.20     55.83 o 
 -11   7  10      346.07      314.86     17.89 o 
  -9   7  10      209.79      200.09     15.56 o 
  -7   7  10      273.53      225.86     15.33 o 
  -5   7  10       82.10       82.44     13.38 o 
  -3   7  10       56.13       61.71      8.86 o 
  -1   7  10     1005.40     1153.37     29.08 o 
   1   7  10      204.84      194.52     13.56 o 
   3   7  10        3.50        0.12     19.32 o 
   5   7  10      100.02       90.12     76.40 o 
   7   7  10        1.49        0.45     34.11 o 
 -20   8  10      362.28      357.47     44.01 o 
 -18   8  10      336.41      296.58     33.92 o 
 -16   8  10     1896.43     1962.94    114.92 o 
 -14   8  10        3.06        0.02     21.73 o 
 -12   8  10      386.04      331.06     25.96 o 
 -10   8  10     3306.64     3127.20     72.22 o 
  -8   8  10      134.06      133.43     22.22 o 
  -6   8  10      131.64      130.44     14.61 o 
  -4   8  10     6303.64     6201.32     87.54 o 
  -2   8  10     1256.00     1415.92     39.73 o 
   0   8  10     1812.10     1814.34     41.28 o 
   2   8  10     6810.59     8235.82    173.81 o 
   4   8  10      969.91     1071.73     44.15 o 
   6   8  10     1813.45     2279.00    240.01 o 
   8   8  10      286.42      229.42     81.07 o 
 -19   9  10      707.30      671.22     45.69 o 
 -17   9  10      141.23      131.86     28.91 o 
 -15   9  10       16.22       18.76     43.24 o 
 -13   9  10       22.37        3.06     14.29 o 
 -11   9  10     2554.01     2565.76     71.42 o 
  -9   9  10     2929.94     2835.13     79.09 o 
  -7   9  10      482.87      489.99     19.93 o 
  -5   9  10      404.69      387.87     20.76 o 
  -3   9  10      256.65      234.92     13.77 o 
  -1   9  10     3123.74     3254.84     57.19 o 
   1   9  10      356.70      266.78     23.74 o 
   3   9  10       20.60       44.75     20.14 o 
   5   9  10      124.14       66.59     31.89 o 
   7   9  10       18.86        1.29     35.74 o 
 -20  10  10     1048.12     1237.72     71.96 o 
 -18  10  10       11.01       10.42     23.22 o 
 -16  10  10      429.24      464.42     36.62 o 
 -14  10  10       12.98       26.23     19.86 o 
 -12  10  10       80.82       27.38     19.22 o 
 -10  10  10     1865.38     2024.19     54.30 o 
  -8  10  10    10773.49    11336.81    159.30 o 
  -6  10  10      577.27      558.55     23.07 o 
  -4  10  10      670.61      620.84     32.07 o 
  -2  10  10      950.35     1008.90     47.54 o 
   0  10  10     1133.55     1290.95     41.10 o 
   2  10  10       14.62       11.25     14.82 o 
   4  10  10     1365.76     1516.84     67.32 o 
   6  10  10      767.52      813.14    167.49 o 
   8  10  10       53.08       39.03     51.96 o 
 -19  11  10      167.74      143.40     40.00 o 
 -17  11  10       29.54       21.30     38.75 o 
 -15  11  10      449.80      409.27     51.82 o 
 -13  11  10      141.38      115.94     30.41 o 
 -11  11  10     1736.11     1733.81     47.41 o 
  -9  11  10    10097.10    10420.65    173.96 o 
  -7  11  10      419.64      386.11     20.22 o 
  -5  11  10      200.56      179.40     16.95 o 
  -3  11  10     1578.89     1482.89     54.53 o 
  -1  11  10     1211.80     1256.93     36.28 o 
   1  11  10       48.78       65.63     16.97 o 
   3  11  10      158.27      113.27     27.34 o 
   5  11  10      171.86      134.17     50.35 o 
   7  11  10      138.22      113.05     57.37 o 
 -18  12  10       69.81       83.19     27.37 o 
 -16  12  10      291.33      221.31     30.70 o 
 -14  12  10       51.06       41.38     24.03 o 
 -12  12  10     1096.62     1216.04     48.24 o 
 -10  12  10      124.71       98.66     14.78 o 
  -8  12  10     1093.77     1049.12     43.25 o 
  -6  12  10      157.33      145.98     19.43 o 
  -4  12  10      853.91      826.03     24.93 o 
  -2  12  10       14.30        6.71     14.63 o 
   0  12  10     1353.13     1508.79     52.89 o 
   2  12  10      471.89      530.16     42.52 o 
   4  12  10        8.84       14.10     24.81 o 
   6  12  10      222.93      218.23     75.37 o 
 -19  13  10       21.44       69.12     68.63 o 
 -17  13  10        0.31        0.03     29.64 o 
 -15  13  10        0.35        0.09     22.86 o 
 -13  13  10        4.02        1.72     16.51 o 
 -11  13  10     3905.84     4435.06    105.27 o 
  -9  13  10     1502.88     1585.04     43.40 o 
  -7  13  10     1014.37      987.79     51.77 o 
  -5  13  10     4099.68     4261.79    118.55 o 
  -3  13  10     2386.13     2352.76     77.78 o 
  -1  13  10       86.59       81.65     18.90 o 
   1  13  10      661.48      738.32     39.46 o 
   3  13  10      176.57      164.62     23.91 o 
   5  13  10      371.05      351.98     66.15 o 
   7  13  10      203.94      209.16     62.49 o 
 -18  14  10       82.87      113.41     42.55 o 
 -16  14  10      461.24      447.05     75.29 o 
 -14  14  10      219.30      210.50     53.20 o 
 -12  14  10      385.81      396.70     43.27 o 
 -10  14  10      173.22      134.04     14.82 o 
  -8  14  10    10356.65    11124.72    240.91 o 
  -6  14  10     4430.38     4496.41    217.18 o 
  -4  14  10        6.74       28.60     20.41 o 
  -2  14  10       37.13        1.84     22.27 o 
   0  14  10      150.91      161.76     33.40 o 
   2  14  10      261.86      224.14     23.58 o 
   4  14  10      179.46      183.84     70.97 o 
   6  14  10        1.15        0.44     48.14 o 
 -17  15  10      430.82      404.47     50.89 o 
 -15  15  10      326.93      363.26     78.59 o 
 -13  15  10       94.64       69.62     52.68 o 
 -11  15  10       53.23       63.33     52.10 o 
  -9  15  10     2553.71     2881.62     68.55 o 
  -7  15  10     2513.95     2526.83     77.62 o 
  -5  15  10     2368.96     2257.09    301.47 o 
  -3  15  10      144.01       78.80     21.47 o 
  -1  15  10     3137.80     3645.33     93.07 o 
   1  15  10       22.44       27.52     29.06 o 
   3  15  10      208.88      165.31     36.96 o 
   5  15  10       57.41       37.28     49.75 o 
 -18  16  10       55.27       63.68     35.24 o 
 -16  16  10       43.78        8.01     49.98 o 
 -14  16  10       25.65       22.84     30.23 o 
 -12  16  10     1754.13     1769.06    116.19 o 
 -10  16  10      966.40      996.82     91.01 o 
  -8  16  10      389.55      517.21     44.05 o 
  -6  16  10       97.67       52.43     40.83 o 
  -4  16  10       53.72      118.60     54.88 o 
  -2  16  10       53.32       42.91     21.19 o 
   0  16  10      562.80      581.59     37.00 o 
   2  16  10        0.52        0.70     31.74 o 
   4  16  10        3.48        0.03     84.23 o 
   6  16  10        0.79        0.17     70.97 o 
 -17  17  10        8.68        0.40     46.99 o 
 -15  17  10      159.29      106.71     68.20 o 
 -13  17  10       12.96        0.37     40.82 o 
 -11  17  10      759.08      718.82     81.22 o 
  -9  17  10      188.85      229.08     25.08 o 
  -7  17  10     1041.63      888.00    102.15 o 
  -5  17  10      291.97      202.35     64.32 o 
  -3  17  10      887.47      918.90     51.22 o 
  -1  17  10      447.10      427.19     66.00 o 
   1  17  10      100.03       50.79     30.86 o 
   3  17  10      302.48      360.09     51.30 o 
   5  17  10        8.26       33.93     69.07 o 
 -16  18  10      235.66      254.27     55.22 o 
 -14  18  10       29.21       71.73     55.02 o 
 -12  18  10        1.11       28.57     36.21 o 
 -10  18  10      199.47      196.07     33.54 o 
  -8  18  10      750.94      682.23     41.81 o 
  -6  18  10      650.06      586.92    169.62 o 
  -4  18  10      321.49      329.86     47.56 o 
  -2  18  10      377.57      311.05     25.60 o 
   0  18  10       31.62        4.61     19.50 o 
   2  18  10      432.92      499.75     37.70 o 
 -17  19  10      687.01      686.02    103.32 o 
 -15  19  10        9.30       35.71     47.46 o 
 -13  19  10        0.48        0.17     45.28 o 
 -11  19  10        5.67        0.89     42.63 o 
  -9  19  10     1541.66     1726.80     65.35 o 
  -7  19  10       13.49       81.17     39.70 o 
  -5  19  10      315.43      305.79     90.44 o 
  -3  19  10        1.27       17.07     56.20 o 
  -1  19  10     1176.26     1075.83     56.57 o 
   1  19  10      433.99      330.63     31.51 o 
   3  19  10      131.66      127.79     31.22 o 
   5  19  10       28.01        0.36     70.39 o 
 -16  20  10        6.70       46.71     84.23 o 
 -14  20  10      873.02      967.84     95.71 o 
 -12  20  10      375.36      317.05     49.15 o 
 -10  20  10       57.02       54.96     19.58 o 
  -8  20  10        1.53        4.32     39.12 o 
  -6  20  10       36.67       20.52     42.29 o 
  -4  20  10      303.35      219.37     49.17 o 
  -2  20  10     1389.25     1315.94     61.44 o 
   0  20  10     1049.09     1054.83     52.31 o 
   2  20  10      398.03      347.44     38.42 o 
   4  20  10      144.07       28.74     47.27 o 
 -15  21  10      502.05      549.11     97.02 o 
 -13  21  10      238.55      240.52     55.60 o 
 -11  21  10        0.02        0.33     68.63 o 
  -9  21  10      212.04      170.61     27.11 o 
  -7  21  10        4.62       29.78     43.38 o 
  -5  21  10      550.67      466.57     53.30 o 
  -3  21  10      150.88      106.61     35.54 o 
  -1  21  10       63.59      122.14     57.81 o 
   1  21  10      849.84      858.73     85.87 o 
   3  21  10      347.73      209.62     57.37 o 
 -14  22  10      477.41      543.82     57.97 o 
 -12  22  10      144.31      131.00     46.35 o 
 -10  22  10      103.01      114.04     49.86 o 
  -8  22  10     1256.71     1288.17     80.71 o 
  -6  22  10      465.64      537.68     57.74 o 
  -4  22  10      121.28       39.84    106.69 o 
  -2  22  10      202.65      190.19     75.74 o 
   0  22  10       52.89       59.47     30.11 o 
   2  22  10      262.07      164.27     35.77 o 
 -15  23  10       53.87       61.39     40.53 o 
 -13  23  10       30.24       72.73     63.80 o 
 -11  23  10      287.20      325.04     55.45 o 
  -9  23  10      322.41      505.49     90.29 o 
  -7  23  10      135.82       16.83     67.02 o 
  -5  23  10     1122.42     1036.98     83.71 o 
  -3  23  10      549.38      325.43     83.86 o 
  -1  23  10      840.59      895.41     69.67 o 
   1  23  10      534.32      465.17     40.78 o 
   3  23  10       23.70        0.06     66.07 o 
 -14  24  10       13.35       33.05     54.95 o 
 -12  24  10       66.05        2.18     59.56 o 
 -10  24  10      294.33      268.41     46.82 o 
  -8  24  10      274.97      250.78     52.35 o 
  -6  24  10       99.60      115.74     37.30 o 
  -4  24  10       12.47        2.97     33.04 o 
  -2  24  10      240.28      237.19     45.21 o 
   0  24  10       70.03       28.65     42.58 o 
   2  24  10      333.59      231.53     77.71 o 
 -13  25  10       77.41       14.68     59.05 o 
 -11  25  10      105.13      214.54     75.37 o 
  -9  25  10       28.11        0.10     58.61 o 
  -7  25  10      373.87      324.72     51.17 o 
  -5  25  10       42.55        2.08     52.54 o 
  -3  25  10      141.90      105.15     51.86 o 
  -1  25  10      366.24      304.53     63.51 o 
   1  25  10       14.32        0.05     68.49 o 
 -12  26  10       41.02       40.52     41.24 o 
 -10  26  10        0.79        0.09     47.83 o 
  -8  26  10      446.97      443.80     97.32 o 
  -6  26  10      311.71      215.85     66.73 o 
  -4  26  10      194.15      114.68     45.18 o 
  -2  26  10      114.70      104.91     54.30 o 
   0  26  10       20.13       21.19     41.40 o 
 -11  27  10      125.94       99.55     46.34 o 
  -9  27  10       22.91       54.74     98.34 o 
  -7  27  10      432.83      403.97     93.37 o 
  -5  27  10      689.55      576.79     66.06 o 
  -3  27  10       38.63       81.50     43.26 o 
  -1  27  10       97.02       69.52     42.27 o 
  -8  28  10      512.25      528.32     64.19 o 
  -6  28  10      386.97      367.32    114.29 o 
  -4  28  10       48.12       23.19     43.39 o 
  -2  28  10      128.70       83.87     58.96 o 
  -7  29  10      702.11      826.47    121.61 o 
  -5  29  10      188.90      114.72    120.66 o 
 -19   1  11      209.98      119.88     26.09 o 
 -17   1  11       19.42        0.36     26.63 o 
 -15   1  11     1930.05     1957.11    127.49 o 
 -13   1  11       37.77       46.79     17.82 o 
 -11   1  11      426.98      327.80     79.68 o 
  -9   1  11     7264.00     7810.09    385.01 o 
  -7   1  11       35.60       26.79     13.81 o 
  -5   1  11     2682.70     2803.29     74.95 o 
  -3   1  11     1477.07     1413.91     45.45 o 
  -1   1  11      357.31      340.29     18.03 o 
   1   1  11      372.92      367.36     19.13 o 
   3   1  11        4.33       14.27     17.88 o 
   5   1  11       20.79       36.83     32.37 o 
   7   1  11        7.67        4.86     39.15 o 
 -20   2  11       26.96        7.46     26.58 o 
 -18   2  11      188.33      110.15     28.64 o 
 -16   2  11     1439.82     1445.08     76.50 o 
 -14   2  11      242.58      205.28     22.06 o 
 -12   2  11      323.07      297.70     32.90 o 
 -10   2  11     4958.69     5139.87    184.66 o 
  -8   2  11     1217.78     1261.97     36.31 o 
  -6   2  11     1033.70      917.33     28.73 o 
  -4   2  11     2991.06     3116.87     85.47 o 
  -2   2  11      273.77      285.92     16.73 o 
   0   2  11      844.41      792.74     26.57 o 
   2   2  11        0.00        0.82     11.83 o 
   4   2  11      349.25      362.72     35.91 o 
   6   2  11     1160.81     1390.05     78.44 o 
 -19   3  11      261.50      220.59     33.14 o 
 -17   3  11       21.55       36.24     36.55 o 
 -15   3  11      451.94      419.87     43.21 o 
 -13   3  11     1292.87     1284.83    129.89 o 
 -11   3  11      188.64      176.06     23.31 o 
  -9   3  11        5.33       18.77     18.77 o 
  -7   3  11      159.62      134.86     13.81 o 
  -5   3  11     4232.23     4530.35     79.28 o 
  -3   3  11       13.30        5.77     11.93 o 
  -1   3  11     1614.37     1800.49     36.72 o 
   1   3  11     1269.94     1339.83     32.49 o 
   3   3  11      781.73      834.19     47.02 o 
   5   3  11      118.18      130.55     32.69 o 
   7   3  11      523.30      468.03    109.17 o 
 -20   4  11      257.27      167.78     32.02 o 
 -18   4  11     1323.05     1612.68    108.49 o 
 -16   4  11      408.64      352.14     40.65 o 
 -14   4  11      186.39      231.66     35.70 o 
 -12   4  11     1087.23     1048.15    116.45 o 
 -10   4  11      950.97      842.76     76.84 o 
  -8   4  11      193.40      187.72     17.92 o 
  -6   4  11       54.78       85.82     14.79 o 
  -4   4  11     2592.49     2521.53     52.44 o 
  -2   4  11     1420.74     1343.82     37.76 o 
   0   4  11      162.12      111.79     17.00 o 
   2   4  11      404.39      434.65     21.30 o 
   4   4  11      595.72      684.53     50.09 o 
   6   4  11       68.93       64.29     43.91 o 
 -19   5  11      394.10      292.13     36.22 o 
 -17   5  11      120.78       79.91     27.12 o 
 -15   5  11     2377.89     2376.92     83.30 o 
 -13   5  11      350.54      278.53     33.50 o 
 -11   5  11      442.14      427.99     55.07 o 
  -9   5  11     1164.95     1116.34     45.13 o 
  -7   5  11     1572.60     1502.45     40.56 o 
  -5   5  11     1551.15     1608.75     38.77 o 
  -3   5  11      498.40      455.80     24.01 o 
  -1   5  11     7315.02     8045.79    145.12 o 
   1   5  11       23.80        9.49     11.75 o 
   3   5  11     1468.79     1575.90     46.08 o 
   5   5  11      249.02      274.73     49.43 o 
   7   5  11      159.56      113.26     60.00 o 
 -20   6  11      952.23     1029.09    178.04 o 
 -18   6  11     1153.27     1323.07     68.87 o 
 -16   6  11       43.79       26.36     24.58 o 
 -14   6  11       56.87       49.73     22.77 o 
 -12   6  11       43.89       65.13     23.23 o 
 -10   6  11     4618.65     5257.06    120.16 o 
  -8   6  11     2663.88     2734.64    100.80 o 
  -6   6  11     7837.31     8285.30    165.71 o 
  -4   6  11        0.02       11.39     12.71 o 
  -2   6  11      772.82      654.81     21.72 o 
   0   6  11       18.27       12.54     10.91 o 
   2   6  11      343.29      228.23     17.96 o 
   4   6  11      445.65      513.86     58.56 o 
   6   6  11      138.13      169.60     43.50 o 
 -19   7  11     1265.36     1432.46     69.32 o 
 -17   7  11      142.12      119.03     28.17 o 
 -15   7  11     2310.26     2555.68    107.97 o 
 -13   7  11      130.22      100.78     18.41 o 
 -11   7  11     2262.33     2273.84     79.40 o 
  -9   7  11      701.40      617.74     30.86 o 
  -7   7  11       74.28       45.69     12.81 o 
  -5   7  11     4068.43     4139.45     87.58 o 
  -3   7  11      450.42      416.89     21.95 o 
  -1   7  11     7727.63     8253.94    147.93 o 
   1   7  11     6255.18     6962.78    213.07 o 
   3   7  11       85.70       89.15     21.70 o 
   5   7  11      417.55      460.39     63.51 o 
   7   7  11        2.77       45.58     59.71 o 
 -20   8  11        8.54       32.93     41.63 o 
 -18   8  11        0.15       23.87     31.10 o 
 -16   8  11      533.17      540.66     45.15 o 
 -14   8  11     1146.45     1102.73     49.21 o 
 -12   8  11      153.84      149.86     31.02 o 
 -10   8  11      386.61      371.04     31.11 o 
  -8   8  11      595.30      598.52     31.38 o 
  -6   8  11      306.28      240.86     20.84 o 
  -4   8  11      382.12      334.88     15.37 o 
  -2   8  11     2914.40     3111.99     60.71 o 
   0   8  11      328.47      273.02     20.85 o 
   2   8  11       61.66       18.18     17.20 o 
   4   8  11      121.32      126.53     44.48 o 
   6   8  11      186.10      173.08     48.13 o 
 -19   9  11       33.28       42.16     24.19 o 
 -17   9  11       78.75       51.79     27.18 o 
 -15   9  11      435.75      314.97     29.54 o 
 -13   9  11      254.62      234.66     22.15 o 
 -11   9  11     2147.27     1951.39     57.22 o 
  -9   9  11     1931.90     2048.62     90.49 o 
  -7   9  11       83.35       63.96     13.74 o 
  -5   9  11     7297.44     7883.50    148.20 o 
  -3   9  11     7099.46     7473.17    128.92 o 
  -1   9  11      307.63      398.82     25.94 o 
   1   9  11     1275.24     1292.73     50.56 o 
   3   9  11      180.47      130.61     28.12 o 
   5   9  11      878.51      958.85     74.33 o 
 -18  10  11       14.12       23.59     39.64 o 
 -16  10  11      328.31      393.13     34.26 o 
 -14  10  11      236.26      241.37     24.99 o 
 -12  10  11        6.06       12.79     13.23 o 
 -10  10  11     1027.45     1085.08     68.09 o 
  -8  10  11      822.34      728.95     24.51 o 
  -6  10  11       67.95       60.48     16.34 o 
  -4  10  11      805.08      869.91     31.83 o 
  -2  10  11      287.78      331.22     33.10 o 
   0  10  11      910.41      850.57     44.23 o 
   2  10  11      404.05      436.99     46.46 o 
   4  10  11      357.84      223.21     59.42 o 
   6  10  11      297.03      418.61     93.96 o 
 -19  11  11        9.16       24.23     28.18 o 
 -17  11  11        5.66        0.31     32.97 o 
 -15  11  11       17.99       20.49     21.54 o 
 -13  11  11        0.08        0.10     16.28 o 
 -11  11  11      445.69      425.78     36.88 o 
  -9  11  11      105.48       66.83     16.76 o 
  -7  11  11      856.20      825.05     33.73 o 
  -5  11  11        7.80       25.98     17.38 o 
  -3  11  11      891.81      853.10     37.13 o 
  -1  11  11        2.56        4.18     19.20 o 
   1  11  11      169.52      191.55     80.49 o 
   3  11  11      247.77      161.86     37.09 o 
   5  11  11       35.77       44.95     72.00 o 
 -18  12  11        0.10        0.29     35.92 o 
 -16  12  11      489.13      532.84     40.93 o 
 -14  12  11        6.20       14.91     22.43 o 
 -12  12  11      152.75      158.77     17.97 o 
 -10  12  11     1919.70     1943.95     50.42 o 
  -8  12  11      154.60      120.28     20.60 o 
  -6  12  11      460.75      423.06     27.03 o 
  -4  12  11      144.05      127.11     19.81 o 
  -2  12  11      234.55      200.53     34.27 o 
   0  12  11     1508.81     1597.61     68.58 o 
   2  12  11      149.00      110.00     22.93 o 
   4  12  11      571.46      575.49     77.12 o 
   6  12  11      392.58      408.33     93.37 o 
 -19  13  11      312.75      314.16     49.20 o 
 -17  13  11      256.06      214.96     96.58 o 
 -15  13  11      201.07      147.83     49.10 o 
 -13  13  11       52.85       58.69     18.99 o 
 -11  13  11     2012.18     2227.30     61.71 o 
  -9  13  11       33.89       60.48     17.49 o 
  -7  13  11       87.75       51.30     18.52 o 
  -5  13  11       31.24       39.20     19.71 o 
  -3  13  11       12.16       26.87     26.36 o 
  -1  13  11     3483.27     3593.73    109.05 o 
   1  13  11       99.68       59.10     28.94 o 
   3  13  11        5.62       36.34     23.35 o 
   5  13  11        0.45      106.38     69.81 o 
 -18  14  11      469.09      490.35     98.05 o 
 -16  14  11       60.33       80.64     83.86 o 
 -14  14  11      513.86      547.48     69.22 o 
 -12  14  11      539.25      461.63     40.44 o 
 -10  14  11      227.16      232.02     19.17 o 
  -8  14  11       97.08       72.58     17.07 o 
  -6  14  11      438.18      402.94     84.23 o 
  -4  14  11       36.08        0.51     37.39 o 
   0  14  11     1611.11     1661.31    151.25 o 
   2  14  11       95.28       62.65     23.28 o 
   4  14  11       79.64       62.02     42.73 o 
 -17  15  11       76.71        5.47     37.74 o 
 -15  15  11      629.83      680.35     85.24 o 
 -13  15  11      928.13      870.95    102.74 o 
 -11  15  11      197.09      166.35     22.27 o 
  -9  15  11      349.81      302.08     30.56 o 
  -7  15  11     1343.81     1277.88     93.36 o 
  -5  15  11     2645.66     2643.68    195.30 o 
  -3  15  11       51.81       83.98     29.46 o 
  -1  15  11      829.72      827.41     42.80 o 
   1  15  11      561.67      674.52     41.94 o 
   3  15  11      247.17      194.13     37.67 o 
   5  15  11      697.59      909.30    110.49 o 
 -18  16  11      164.95      157.59     51.65 o 
 -16  16  11        8.60       27.86     75.37 o 
 -14  16  11      388.82      502.97     86.20 o 
 -12  16  11        1.09        3.90     35.71 o 
 -10  16  11      210.04      165.01     24.99 o 
  -8  16  11      152.99      164.03     25.88 o 
  -6  16  11       13.41       41.07     27.00 o 
  -4  16  11      409.20      302.12     60.88 o 
  -2  16  11      824.64      736.58     51.96 o 
   0  16  11      350.25      347.69     32.10 o 
   2  16  11      666.96      798.05    183.52 o 
   4  16  11       50.52       52.26     62.05 o 
 -17  17  11       32.42        0.08     38.24 o 
 -15  17  11       13.50       53.19     39.47 o 
 -13  17  11      155.34      151.31     43.56 o 
 -11  17  11      518.68      521.86     95.78 o 
  -9  17  11      378.37      331.91     33.96 o 
  -7  17  11      371.43      320.02     42.57 o 
  -5  17  11     3497.37     3751.49    134.52 o 
  -3  17  11        0.02       29.62     36.02 o 
  -1  17  11      172.23      204.57     30.26 o 
   1  17  11        3.75        5.76     22.38 o 
   3  17  11      290.49      261.48     73.90 o 
 -16  18  11      413.75      288.69     55.45 o 
 -14  18  11      316.43      324.65     86.93 o 
 -12  18  11       29.60        1.36     36.02 o 
 -10  18  11        0.99       27.50     23.85 o 
  -8  18  11      200.66      214.71     28.56 o 
  -6  18  11       92.42       67.25     35.09 o 
  -4  18  11      109.98      118.12     48.73 o 
  -2  18  11      752.31      880.78     89.85 o 
   0  18  11        2.78       14.81     28.07 o 
   2  18  11      349.79      345.76     35.01 o 
   4  18  11       20.71       11.43     51.07 o 
 -15  19  11       86.61      100.29     42.06 o 
 -13  19  11     1620.87     1812.26    155.86 o 
 -11  19  11       43.18        8.03     47.12 o 
  -9  19  11      466.80      427.52     38.00 o 
  -7  19  11       80.97       41.80     56.56 o 
  -5  19  11      530.21      499.67     49.25 o 
  -3  19  11      204.30      130.93     35.26 o 
  -1  19  11       88.65       97.21     27.86 o 
   1  19  11      437.49      418.63     65.80 o 
 -16  20  11      301.22      406.74     87.58 o 
 -14  20  11      298.36      281.54     58.00 o 
 -12  20  11       91.60      152.49     61.83 o 
 -10  20  11      110.93       89.38     27.64 o 
  -8  20  11      419.08      496.19     36.74 o 
  -6  20  11       57.78       46.72     44.05 o 
  -4  20  11      428.59      360.29     53.71 o 
  -2  20  11      723.77      692.95     89.27 o 
   0  20  11      785.02      780.00     81.70 o 
   2  20  11       23.77       27.12     38.44 o 
 -15  21  11        1.34       27.27     61.61 o 
 -13  21  11       49.22       16.33     35.72 o 
 -11  21  11      277.48      300.64     45.43 o 
  -9  21  11      234.38      321.39     30.12 o 
  -7  21  11       84.73      104.20     67.62 o 
  -5  21  11      555.37      464.56     55.31 o 
  -3  21  11       12.82        4.31     33.46 o 
  -1  21  11      783.33      588.88     41.53 o 
   1  21  11      174.53      120.33     33.26 o 
 -14  22  11      146.62      144.48     44.68 o 
 -12  22  11      129.92       49.97     66.00 o 
 -10  22  11      644.10      667.02     70.90 o 
  -8  22  11        7.68        4.65     39.38 o 
  -6  22  11      119.84       22.46     33.49 o 
  -4  22  11        1.12        8.83     35.17 o 
  -2  22  11       35.00       75.46     69.52 o 
   0  22  11      128.02      167.84     51.96 o 
   2  22  11       37.88        0.03     39.52 o 
 -13  23  11       20.77      104.45     57.51 o 
 -11  23  11        9.97        0.72     53.12 o 
  -9  23  11      112.36        1.34     78.15 o 
  -7  23  11        0.99        0.72     47.10 o 
  -5  23  11        5.32        0.08     37.33 o 
  -3  23  11       41.08       82.75     72.29 o 
  -1  23  11      380.74      311.40    120.15 o 
   1  23  11       59.42       21.81     81.22 o 
 -12  24  11      319.88      394.24     72.14 o 
 -10  24  11      242.62      144.70    122.35 o 
  -8  24  11      176.53       73.78     57.08 o 
  -6  24  11       96.20      114.40     54.65 o 
  -4  24  11      438.54      422.86     52.63 o 
  -2  24  11      121.53      158.62     51.61 o 
   0  24  11      159.90       95.21     49.54 o 
 -11  25  11       20.06      103.10     57.35 o 
  -9  25  11     1278.74     1183.54    121.46 o 
  -7  25  11      585.45      772.85    137.56 o 
  -5  25  11       83.18       72.09     54.50 o 
  -3  25  11      166.31      154.43     45.93 o 
  -1  25  11      869.81      821.03     70.59 o 
 -10  26  11       29.22       80.85     63.07 o 
  -8  26  11       88.48      104.01     55.83 o 
  -6  26  11       14.18        7.12     53.20 o 
  -4  26  11       12.01       13.53     43.32 o 
  -2  26  11       28.09       48.20     39.33 o 
  -7  27  11       30.62        1.47    100.68 o 
  -5  27  11      188.79       74.81     87.88 o 
 -20   0  12      455.58      570.57     89.56 o 
 -18   0  12     3229.08     3373.69    243.37 o 
 -16   0  12     1337.03     1278.23     99.95 o 
 -14   0  12     2575.66     2786.51    392.06 o 
 -12   0  12     7026.65     7287.61   1247.66 o 
 -10   0  12     7298.98     8047.58    336.16 o 
  -8   0  12      663.63      600.31     43.22 o 
  -6   0  12     6015.00     6757.74    293.63 o 
  -4   0  12     6348.06     6246.65    253.61 o 
  -2   0  12       54.32       96.53     35.03 o 
   0   0  12      116.30      137.51     30.51 o 
   2   0  12      326.08      518.41    105.88 o 
   4   0  12     1700.56     2089.74    156.15 o 
 -19   1  12       21.02       41.37     22.12 o 
 -17   1  12       89.49      138.22     42.67 o 
 -15   1  12      199.22      170.64     46.24 o 
 -13   1  12      471.34      470.83     51.14 o 
 -11   1  12     1647.45     1499.60     95.10 o 
  -9   1  12      627.35      613.62     41.11 o 
  -7   1  12     3145.75     3370.32     68.59 o 
  -5   1  12      300.43      332.18     19.38 o 
  -3   1  12      871.37      802.26     27.38 o 
  -1   1  12      345.83      417.84     23.93 o 
   1   1  12      253.25      231.77     22.47 o 
   3   1  12      187.27      219.68     55.16 o 
   5   1  12        6.32        0.08     31.03 o 
 -20   2  12       39.80       27.83     28.21 o 
 -18   2  12      759.14      744.08     46.67 o 
 -16   2  12       65.82       14.64     25.87 o 
 -14   2  12     3346.25     3904.55    168.30 o 
 -12   2  12      959.19      914.31     76.75 o 
 -10   2  12        0.79        5.61     18.82 o 
  -8   2  12     1116.06     1218.14     49.89 o 
  -6   2  12      147.05      126.18     17.35 o 
  -4   2  12       34.25       17.15     13.46 o 
  -2   2  12      128.10       86.83     16.49 o 
   0   2  12       45.67       29.28     14.45 o 
   2   2  12       95.08       83.57     21.47 o 
   4   2  12      620.97      587.62    106.50 o 
 -19   3  12      200.51      196.52     44.31 o 
 -17   3  12      586.72      459.72     42.27 o 
 -15   3  12      289.73      270.56     72.15 o 
 -13   3  12      671.39      624.10     47.45 o 
 -11   3  12     1307.54     1314.54    171.93 o 
  -9   3  12      181.79      107.77     27.62 o 
  -7   3  12     1080.48     1107.71     33.61 o 
  -5   3  12     1476.27     1467.75     39.11 o 
  -3   3  12      167.00      130.21     21.32 o 
  -1   3  12        1.42        6.36     15.99 o 
   1   3  12        9.15       11.00     23.76 o 
   3   3  12      828.52      793.62     54.22 o 
   5   3  12        1.26        0.03     37.02 o 
 -20   4  12       31.45        1.35     26.68 o 
 -18   4  12     2521.95     2620.64    180.97 o 
 -16   4  12      657.26      606.61     41.40 o 
 -14   4  12     2091.66     2177.36    101.06 o 
 -12   4  12    10025.40    10967.63    736.74 o 
 -10   4  12     1952.31     2003.43    109.69 o 
  -8   4  12     3307.47     3214.46    139.69 o 
  -6   4  12       12.41       17.50     24.51 o 
  -4   4  12       50.94       49.44     16.30 o 
  -2   4  12      707.21      709.46     22.88 o 
   0   4  12      125.97      113.76     17.32 o 
   2   4  12     1791.78     2333.34     79.87 o 
   4   4  12      396.07      378.36     42.67 o 
 -19   5  12      596.05      484.99     40.90 o 
 -17   5  12      615.15      477.00     40.57 o 
 -15   5  12       15.72       22.39     26.68 o 
 -13   5  12      856.56      841.46     56.41 o 
 -11   5  12       45.19       48.67     27.19 o 
  -9   5  12      790.97      759.02     49.74 o 
  -7   5  12      188.42      201.02     19.21 o 
  -5   5  12       28.71       14.44     14.44 o 
  -3   5  12     3292.72     3488.79     73.01 o 
  -1   5  12      437.11      340.88     23.49 o 
   1   5  12      178.64      211.93     28.93 o 
   3   5  12      184.38      244.56     42.40 o 
   5   5  12       62.83      119.02     46.62 o 
 -20   6  12      494.96      499.61     44.49 o 
 -18   6  12     1028.00      973.48     82.81 o 
 -16   6  12     2363.82     2610.71    189.59 o 
 -14   6  12      181.39      191.96     24.24 o 
 -12   6  12        0.14        9.66     26.97 o 
 -10   6  12     1644.20     1725.93     73.27 o 
  -8   6  12     1697.99     1629.12     80.95 o 
  -6   6  12       96.87      102.68     15.91 o 
  -4   6  12     2618.41     2477.01     89.45 o 
  -2   6  12     7238.63     7857.38    158.24 o 
   0   6  12       51.66       60.48     18.59 o 
   2   6  12       83.99       63.15     21.30 o 
   4   6  12      190.28      220.72     46.32 o 
 -19   7  12       47.05       40.74     26.23 o 
 -17   7  12       17.36       29.09     27.34 o 
 -15   7  12      676.07      655.74     53.10 o 
 -13   7  12      437.24      443.51     33.39 o 
 -11   7  12     3921.99     4004.69    206.43 o 
  -9   7  12     3076.36     3143.16    118.84 o 
  -7   7  12       24.88        8.40     17.16 o 
  -5   7  12     2022.12     1910.54     52.77 o 
  -3   7  12      444.29      479.23     41.61 o 
  -1   7  12      445.38      430.58     26.67 o 
   1   7  12        0.78        0.02     27.80 o 
   3   7  12      249.83      298.90     39.08 o 
   5   7  12      356.14      377.63     47.26 o 
 -18   8  12       14.98       41.49     38.26 o 
 -16   8  12       64.41       74.44     20.76 o 
 -14   8  12     3948.89     4129.21    170.27 o 
 -12   8  12       19.22        0.75     19.28 o 
 -10   8  12      647.52      640.05     47.44 o 
  -8   8  12     4646.19     5165.55    176.04 o 
  -6   8  12        4.93       10.96     19.33 o 
  -4   8  12     7896.38     8037.47    154.18 o 
  -2   8  12      413.43      471.17     23.07 o 
   0   8  12     1093.67      949.64     44.16 o 
   2   8  12     1114.50     1174.08     46.77 o 
   4   8  12      627.93      566.32     50.43 o 
 -19   9  12      433.01      491.42    104.94 o 
 -17   9  12      751.13      829.43     49.15 o 
 -15   9  12      137.79       98.69     23.66 o 
 -13   9  12      478.49      353.32     40.86 o 
 -11   9  12     3584.92     3597.36     96.01 o 
  -9   9  12     1160.17     1214.85     42.01 o 
  -7   9  12     1095.81     1109.27     80.25 o 
  -5   9  12      638.36      525.41     30.30 o 
  -3   9  12        0.27        0.12     18.19 o 
  -1   9  12      171.81      113.80     49.75 o 
   1   9  12       56.49       89.39     40.68 o 
   3   9  12      246.84      254.51     41.92 o 
   5   9  12       35.68       30.12     59.71 o 
 -18  10  12        0.03        0.58     46.96 o 
 -16  10  12        5.89        0.24     28.94 o 
 -14  10  12     1986.47     2313.16    110.87 o 
 -12  10  12     2112.58     2179.77     69.56 o 
 -10  10  12      335.74      302.84     20.24 o 
  -8  10  12     3399.53     3652.14    104.08 o 
  -6  10  12     1531.46     1551.76     76.57 o 
  -4  10  12      148.79      151.05     36.59 o 
  -2  10  12      836.35      722.49     52.66 o 
   0  10  12      243.24      199.05     26.00 o 
   2  10  12        1.96        0.02     20.26 o 
   4  10  12      468.84      474.29     95.41 o 
 -19  11  12        9.23        0.79     58.04 o 
 -17  11  12      108.01      149.31     41.55 o 
 -15  11  12     1407.54     1562.07     94.00 o 
 -13  11  12     1566.89     1695.45     71.57 o 
 -11  11  12      156.73      147.18     17.61 o 
  -9  11  12      231.41      233.66     25.29 o 
  -7  11  12     1723.54     1940.71     66.42 o 
  -5  11  12     1067.44     1202.97     45.74 o 
  -3  11  12      694.64      524.24     74.79 o 
  -1  11  12       67.57       60.20     28.68 o 
   1  11  12        2.83        0.70     25.19 o 
   3  11  12      107.47       65.31     48.30 o 
 -18  12  12      156.97      105.03     37.07 o 
 -16  12  12       77.35       71.76     26.14 o 
 -14  12  12      614.46      488.72     35.96 o 
 -12  12  12     3679.89     4036.90    127.87 o 
 -10  12  12      516.50      433.15     20.05 o 
  -8  12  12     1143.86     1106.99     56.81 o 
  -6  12  12       75.29       54.81     26.73 o 
  -4  12  12      813.97      896.32     41.27 o 
  -2  12  12       47.87       27.20     25.81 o 
   0  12  12      104.31       77.58     24.78 o 
   2  12  12       17.39       36.48     30.32 o 
   4  12  12        1.78        0.62     71.71 o 
 -17  13  12       33.36        2.04     36.90 o 
 -15  13  12      403.53      466.00     44.53 o 
 -13  13  12        9.15        1.12     32.26 o 
 -11  13  12     1638.87     1793.73     71.14 o 
  -9  13  12      944.20     1034.07     49.64 o 
  -7  13  12      501.99      479.87     28.69 o 
  -5  13  12        1.29        2.02     19.36 o 
  -3  13  12       69.75       23.04     31.61 o 
  -1  13  12       14.23       19.09     25.65 o 
   1  13  12        7.81       17.70     33.79 o 
   3  13  12      116.57      137.96     55.17 o 
 -18  14  12      151.34      124.03     53.27 o 
 -16  14  12       32.17       33.70     39.11 o 
 -14  14  12      415.13      549.25     51.37 o 
 -12  14  12      568.40      585.26     57.90 o 
 -10  14  12     1300.11     1325.08     81.99 o 
  -8  14  12       93.70       95.30     20.68 o 
  -6  14  12       52.24       41.71     37.31 o 
  -4  14  12      315.21      349.91     44.86 o 
  -2  14  12      934.95      928.17     60.91 o 
   0  14  12      319.99      302.22     50.08 o 
   2  14  12        7.64        0.21     61.76 o 
   4  14  12        0.09        0.41     73.03 o 
 -17  15  12      110.41       11.42     53.86 o 
 -15  15  12      317.83      326.69     80.49 o 
 -13  15  12     1841.51     2495.31    106.74 o 
 -11  15  12      544.06      542.23    116.49 o 
  -9  15  12      284.33      271.69     34.10 o 
  -7  15  12      108.56      130.25     28.47 o 
  -5  15  12        5.71        4.86     23.10 o 
  -3  15  12        9.74        0.62     30.95 o 
  -1  15  12      880.07     1001.88     64.30 o 
   1  15  12      134.21      114.66     72.08 o 
   3  15  12      118.65      240.40     83.12 o 
 -16  16  12      263.11      318.18     51.59 o 
 -14  16  12     3777.59     4600.58    197.38 o 
 -12  16  12       62.73       65.16     72.29 o 
 -10  16  12      688.22      598.27     60.76 o 
  -8  16  12      194.90      204.90     41.63 o 
  -6  16  12      794.90      995.99     52.13 o 
  -4  16  12       84.30      131.56     35.70 o 
  -2  16  12      270.66      235.74     36.25 o 
   0  16  12        0.56        7.65     30.83 o 
   2  16  12       48.18        6.42     64.83 o 
 -17  17  12       76.34       86.90     53.96 o 
 -15  17  12       43.89       36.31     49.10 o 
 -13  17  12        8.86       71.86     45.66 o 
 -11  17  12       67.24      106.04     47.76 o 
  -9  17  12        4.48        3.01     27.53 o 
  -7  17  12      126.93      159.09     47.71 o 
  -5  17  12      224.71      267.02     64.10 o 
  -3  17  12       32.51       29.85     43.76 o 
  -1  17  12      146.69      184.62     62.78 o 
   1  17  12      113.22      129.31     29.86 o 
 -16  18  12      722.24      821.26     78.90 o 
 -14  18  12     5523.04     7043.51    284.93 o 
 -12  18  12       28.27       13.64     47.13 o 
 -10  18  12      355.30      393.97     33.56 o 
  -8  18  12      106.08       85.81     28.38 o 
  -6  18  12     1636.63     1648.86    136.39 o 
  -4  18  12      753.15      832.10     68.71 o 
  -2  18  12      153.83      115.70     34.35 o 
   0  18  12      337.81      358.32     37.01 o 
   2  18  12      154.16      200.19     76.54 o 
 -15  19  12       37.65       45.62     44.05 o 
 -13  19  12      517.37      599.64     85.90 o 
 -11  19  12       77.36       85.62     49.71 o 
  -9  19  12      202.47      223.92     36.52 o 
  -7  19  12      189.17      118.70     39.38 o 
  -5  19  12      584.99      485.85     67.02 o 
  -3  19  12      134.57       83.02     42.55 o 
  -1  19  12      136.03       93.68     35.69 o 
   1  19  12      184.47      152.80     36.19 o 
 -14  20  12        0.93       17.32     56.17 o 
 -12  20  12      158.83      237.29     52.36 o 
 -10  20  12     2128.21     2410.51    132.47 o 
  -8  20  12       80.06       59.50     33.63 o 
  -6  20  12        1.58       35.25     45.79 o 
  -4  20  12       26.36        2.20     50.85 o 
  -2  20  12     1543.24     1614.02     94.99 o 
   0  20  12      830.96      951.98     72.19 o 
 -13  21  12       68.93       16.75     45.52 o 
 -11  21  12       56.05        0.78     72.00 o 
  -9  21  12      134.98      166.84     30.73 o 
  -7  21  12        6.62       58.81     73.32 o 
  -5  21  12       58.03       83.33     38.43 o 
  -3  21  12       12.81       13.02     34.92 o 
  -1  21  12      153.54      100.71     74.79 o 
 -12  22  12        9.33        0.46     37.34 o 
 -10  22  12       41.94       87.82     46.25 o 
  -8  22  12       87.10      118.82     52.45 o 
  -6  22  12       26.12       58.02     49.43 o 
  -4  22  12      144.00      181.85     43.95 o 
  -2  22  12      206.76      236.03     80.20 o 
 -11  23  12      195.96      239.66     54.82 o 
  -9  23  12      401.06      356.89     93.81 o 
  -7  23  12      451.46      396.89    107.93 o 
  -5  23  12        0.39        0.19     41.33 o 
  -3  23  12      205.66      108.44     43.32 o 
  -1  23  12       97.28       88.78     44.93 o 
 -10  24  12      118.84      177.12     49.60 o 
  -8  24  12        0.79       59.79     63.73 o 
  -6  24  12      248.76      231.37     45.05 o 
  -4  24  12       37.83       36.91     42.37 o 
  -9  25  12      108.95      115.47     50.85 o 
  -7  25  12        4.42       12.71     48.22 o 
  -5  25  12       32.19        0.67     79.17 o 
 -19   1  13     1699.52     1710.01     83.21 o 
 -17   1  13       76.45      118.94     47.03 o 
 -15   1  13     1201.43     1292.81     80.30 o 
 -13   1  13      151.50      159.10     40.60 o 
 -11   1  13      367.96      299.04     41.88 o 
  -9   1  13      299.30      334.43     33.69 o 
  -7   1  13      856.44      838.71     39.75 o 
  -5   1  13       15.79        0.01     28.80 o 
  -3   1  13     1358.70     1454.72    109.73 o 
  -1   1  13       10.88       10.00     16.03 o 
   1   1  13      712.89      784.62     47.07 o 
   3   1  13        8.69       26.07     40.30 o 
 -18   2  13      114.92      129.15     46.78 o 
 -16   2  13     1125.28     1196.73     77.87 o 
 -14   2  13      215.26      148.29     32.44 o 
 -12   2  13       75.11       43.41     29.23 o 
 -10   2  13      110.73       90.24     25.16 o 
  -8   2  13      421.03      342.38     52.49 o 
  -6   2  13        5.77        0.04     20.61 o 
  -4   2  13     3136.97     3486.15    129.20 o 
  -2   2  13     1416.70     1513.36     83.91 o 
   0   2  13      104.64      104.16     20.19 o 
   2   2  13     1006.77     1207.60    156.81 o 
   4   2  13      131.09      161.61     69.81 o 
 -19   3  13      118.10      134.55     31.98 o 
 -17   3  13        5.20       40.54     26.29 o 
 -15   3  13       39.36       68.41     31.51 o 
 -13   3  13       21.10        4.28     36.95 o 
 -11   3  13       31.05        0.93     25.40 o 
  -9   3  13      890.06      893.42     47.73 o 
  -7   3  13      472.71      316.38     29.33 o 
  -5   3  13      222.56      181.59     31.80 o 
  -3   3  13      306.17      194.14     25.71 o 
  -1   3  13        3.87       29.60     17.56 o 
   1   3  13       50.39       52.14     36.17 o 
   3   3  13      357.67      401.14     55.72 o 
 -18   4  13       49.62       30.10     28.98 o 
 -16   4  13        5.16       18.00     26.60 o 
 -14   4  13      742.35      725.11     60.10 o 
 -12   4  13      650.99      632.85     47.36 o 
 -10   4  13     2209.58     2342.76     85.86 o 
  -8   4  13     2146.25     2327.81     93.02 o 
  -6   4  13      976.55     1161.60     73.19 o 
  -4   4  13      212.39      265.98     66.44 o 
  -2   4  13       60.19       46.40     43.77 o 
   0   4  13      585.89      610.83     34.02 o 
   2   4  13      288.79      393.51     53.24 o 
   4   4  13       10.73        0.35     55.61 o 
 -19   5  13      135.95      169.05     31.00 o 
 -17   5  13       43.47       64.72     24.74 o 
 -15   5  13      242.50      175.02     32.96 o 
 -13   5  13      532.93      558.90     53.25 o 
 -11   5  13      913.34      945.06     52.15 o 
  -9   5  13      809.03      742.30     45.39 o 
  -7   5  13      106.55       64.65     22.42 o 
  -5   5  13      410.93      401.50     28.69 o 
  -3   5  13       41.52       70.10     17.92 o 
  -1   5  13      160.74      118.23     28.44 o 
   1   5  13        3.04        0.01     32.79 o 
   3   5  13      282.12      271.21     57.79 o 
 -18   6  13     1187.44      986.55     72.30 o 
 -16   6  13      109.05       83.92     34.08 o 
 -14   6  13       16.05        0.32     28.91 o 
 -12   6  13      108.55       95.23     28.68 o 
 -10   6  13        0.63       25.95     25.95 o 
  -8   6  13      115.54       94.45     25.28 o 
  -6   6  13       53.41       43.03     30.80 o 
  -4   6  13      554.14      436.31     53.12 o 
  -2   6  13       39.72        0.06     19.74 o 
   0   6  13        0.62        0.01     20.13 o 
   2   6  13        3.52        0.24     60.59 o 
 -19   7  13      928.80      867.32     58.26 o 
 -17   7  13        1.74        0.01     24.51 o 
 -15   7  13       52.66       36.72     23.74 o 
 -13   7  13     3487.56     3917.00    180.15 o 
 -11   7  13     2125.47     2331.94     96.38 o 
  -9   7  13      689.06      527.19     38.46 o 
  -7   7  13        2.84       23.03     24.25 o 
  -5   7  13     1218.96     1190.79     49.78 o 
  -3   7  13      309.66      330.74     31.39 o 
  -1   7  13     1047.48     1133.13     69.10 o 
   1   7  13      429.63      436.41     45.39 o 
   3   7  13       27.44       18.58     39.51 o 
 -18   8  13      865.53     1001.21     86.71 o 
 -16   8  13      182.48      104.30     46.71 o 
 -14   8  13      408.88      384.34     52.75 o 
 -12   8  13      345.54      337.65     39.20 o 
 -10   8  13      133.97      106.42     24.32 o 
  -8   8  13       48.60       62.02     37.56 o 
  -6   8  13      145.00      117.11     24.76 o 
  -4   8  13     1537.16     1913.62     66.97 o 
  -2   8  13      178.81      158.19     27.74 o 
   0   8  13        7.01       50.74     24.55 o 
   2   8  13       18.07        0.23     65.93 o 
 -19   9  13      103.57      104.54     42.58 o 
 -17   9  13      240.92      135.16     34.66 o 
 -15   9  13      288.78      254.92     51.07 o 
 -13   9  13       25.20        6.91     18.01 o 
 -11   9  13      833.42      802.10     46.34 o 
  -9   9  13     1050.00      916.37     65.09 o 
  -7   9  13      632.96      553.33     33.72 o 
  -5   9  13      141.85       97.54     34.95 o 
  -3   9  13       54.72       43.83     24.32 o 
  -1   9  13     1091.08     1132.23     55.95 o 
   1   9  13      154.79       76.76     37.28 o 
   3   9  13        8.21       18.96     40.33 o 
 -18  10  13        8.08        0.17     49.59 o 
 -16  10  13      436.80      429.60     74.49 o 
 -14  10  13      210.74      180.86     26.52 o 
 -12  10  13        4.09        0.78     16.06 o 
 -10  10  13      103.91       74.25     29.29 o 
  -8  10  13      324.05      404.65     31.81 o 
  -6  10  13      141.74      180.67     35.77 o 
  -4  10  13      122.89      115.25     56.42 o 
  -2  10  13       45.72       21.99     23.97 o 
   0  10  13        6.33       27.53     26.44 o 
   2  10  13      166.20      204.14     44.17 o 
 -17  11  13      744.83      885.34     75.67 o 
 -15  11  13        3.81       26.74     37.13 o 
 -13  11  13       82.83       79.74     35.17 o 
 -11  11  13       69.04       74.32     24.89 o 
  -9  11  13      165.86      165.23     23.90 o 
  -7  11  13        0.70        4.88     31.82 o 
  -5  11  13      117.10       97.83     28.96 o 
  -3  11  13      187.83      106.15     28.80 o 
  -1  11  13        2.39       49.38     49.46 o 
   1  11  13        2.80       45.83     52.39 o 
   3  11  13       31.01       62.37     55.47 o 
 -18  12  13      112.32      129.28     41.56 o 
 -16  12  13       58.31       17.50     46.69 o 
 -14  12  13      158.76       71.44     46.94 o 
 -12  12  13      224.26      191.31     39.88 o 
 -10  12  13      100.29      116.94     31.47 o 
  -8  12  13        0.75        0.08     19.98 o 
  -6  12  13       23.33        0.09     23.48 o 
  -4  12  13      193.56      195.37     28.18 o 
  -2  12  13      115.43       88.75     29.00 o 
   0  12  13        6.26        8.18     27.72 o 
   2  12  13       18.70       29.71     62.64 o 
 -17  13  13       43.18       56.93     40.83 o 
 -15  13  13      605.21      508.00     67.10 o 
 -13  13  13     1529.91     1457.13     88.26 o 
 -11  13  13      520.61      507.68     55.54 o 
  -9  13  13      517.84      615.43     43.77 o 
  -7  13  13      886.72      969.64     68.70 o 
  -5  13  13      124.53       48.54     28.31 o 
  -3  13  13        1.52       46.10     30.58 o 
  -1  13  13      275.84      360.66     42.63 o 
   1  13  13      106.94       65.49     63.07 o 
 -16  14  13      226.23      189.84     42.11 o 
 -14  14  13        3.67        1.49     65.56 o 
 -12  14  13      254.30      299.98     50.46 o 
 -10  14  13       71.97       13.13     27.55 o 
  -8  14  13      300.02      315.15     33.38 o 
  -6  14  13      426.40      468.83     53.24 o 
  -4  14  13        2.38        0.01     43.12 o 
  -2  14  13      154.30      161.50     33.67 o 
   0  14  13      178.53      133.94     27.73 o 
   2  14  13      571.44      751.01    105.66 o 
 -17  15  13       76.02       81.44     74.27 o 
 -15  15  13      237.94      195.85     63.00 o 
 -13  15  13       15.40        0.54     38.02 o 
 -11  15  13      182.82      301.81     84.88 o 
  -9  15  13        8.14       24.20     29.41 o 
  -7  15  13      191.22      174.39     36.50 o 
  -5  15  13        6.23       29.73     36.86 o 
  -3  15  13      320.14      346.38     49.07 o 
  -1  15  13      197.24      246.77     42.33 o 
   1  15  13      418.28      403.28     71.42 o 
 -16  16  13      207.50      190.91     64.61 o 
 -14  16  13       17.46        9.42     40.86 o 
 -12  16  13      477.47      667.32     71.56 o 
 -10  16  13       38.25       26.13     31.66 o 
  -8  16  13      279.16      209.86     56.78 o 
  -6  16  13       12.52        0.56     29.25 o 
  -4  16  13       18.76       43.95     30.20 o 
  -2  16  13      140.17      120.51     42.97 o 
   0  16  13      417.50      651.34     85.47 o 
 -15  17  13       55.95       64.36     61.32 o 
 -13  17  13      494.74      510.68     66.80 o 
 -11  17  13       20.94       27.39     37.32 o 
  -9  17  13       10.75       47.84     28.80 o 
  -7  17  13       39.41       35.35     29.27 o 
  -5  17  13        0.00       17.98     33.23 o 
  -3  17  13      541.44      522.88     57.63 o 
  -1  17  13        2.39       18.30     41.17 o 
 -14  18  13      209.42      192.13     51.79 o 
 -12  18  13      417.36      405.21     54.32 o 
 -10  18  13       74.62       49.51     29.92 o 
  -8  18  13      352.93      453.40     80.39 o 
  -6  18  13      443.69      517.82    101.69 o 
  -4  18  13       13.31       28.95     45.74 o 
  -2  18  13       13.52       18.69     46.32 o 
   0  18  13      278.92      272.87     49.74 o 
 -13  19  13       92.44       50.75     55.76 o 
 -11  19  13       76.71      100.05     43.82 o 
  -9  19  13        0.47        0.00     31.66 o 
  -7  19  13      117.61      148.64     53.76 o 
  -5  19  13       25.29       71.97     92.20 o 
  -3  19  13      605.79      629.68     62.17 o 
  -1  19  13        9.72       15.45     39.36 o 
 -12  20  13       53.40        2.99     52.42 o 
 -10  20  13        0.04       27.90     71.27 o 
  -8  20  13      896.44     1119.09     65.84 o 
  -6  20  13       51.58       51.18     42.07 o 
  -4  20  13      232.74      290.80     82.25 o 
  -2  20  13        3.85       22.84     45.00 o 
 -11  21  13       37.21       12.22     51.96 o 
  -9  21  13       15.97       77.23     39.73 o 
  -7  21  13      248.91      210.70     60.06 o 
  -5  21  13       11.19       12.51     33.96 o 
  -3  21  13       64.05      113.61     58.83 o 
 -10  22  13        1.99        0.10     41.92 o 
  -8  22  13       96.38       41.89     42.08 o 
  -6  22  13        8.87        0.09     50.53 o 
  -4  22  13       80.95       58.80     42.29 o 
  -9  23  13      191.88      173.64     59.91 o 
  -7  23  13       15.32        0.37     58.61 o 
  -5  23  13      392.87      382.14     99.23 o 
 -18   0  14      252.40      206.24     60.29 o 
 -16   0  14       76.12      165.95     52.68 o 
 -14   0  14      414.53      433.47     72.15 o 
 -12   0  14      613.67      401.99     60.59 o 
 -10   0  14      184.08       89.49     43.32 o 
  -8   0  14        2.01        2.12     48.30 o 
  -6   0  14      199.10      147.58     42.73 o 
  -4   0  14      901.65      943.41     62.06 o 
  -2   0  14      137.05      206.87     99.37 o 
   0   0  14       18.81       16.96     27.07 o 
   2   0  14      180.17      303.73     80.93 o 
 -19   1  14      119.32       43.18     29.39 o 
 -17   1  14      394.06      381.70     53.07 o 
 -15   1  14       59.43       25.59     35.65 o 
 -13   1  14      786.70      759.53     63.38 o 
 -11   1  14       91.53       77.62     30.30 o 
  -9   1  14       75.99       62.23     26.26 o 
  -7   1  14        0.02        0.40     26.39 o 
  -5   1  14      519.92      434.97     47.24 o 
  -3   1  14        2.86        0.00     23.90 o 
  -1   1  14      463.00      481.48     34.78 o 
   1   1  14       47.87       63.31     66.88 o 
 -18   2  14       61.74       76.42     37.38 o 
 -16   2  14      186.00      286.36     54.53 o 
 -14   2  14        4.45       19.28     33.44 o 
 -12   2  14      177.09      147.30     32.41 o 
 -10   2  14        0.89        0.30     23.87 o 
  -8   2  14       10.32       22.02     56.56 o 
  -6   2  14      295.18      376.57     83.22 o 
  -4   2  14      159.59      198.75     30.26 o 
  -2   2  14        7.38        9.23     25.40 o 
   0   2  14       15.68       44.75     32.95 o 
   2   2  14      157.40      126.91     91.32 o 
 -19   3  14       28.06       64.48     36.87 o 
 -17   3  14       13.63       43.79     40.16 o 
 -15   3  14       77.46      116.52     46.52 o 
 -13   3  14     1864.86     2036.41    107.92 o 
 -11   3  14      937.57      914.14     66.70 o 
  -9   3  14      346.21      297.23     40.41 o 
  -7   3  14       18.45        0.41     32.85 o 
  -5   3  14       21.09        0.13     27.89 o 
  -3   3  14      177.86      146.94     30.62 o 
  -1   3  14        2.67        1.92     31.28 o 
   1   3  14       25.94       47.81     46.83 o 
 -18   4  14     2031.04     2276.04    141.06 o 
 -16   4  14       33.00       22.97     31.82 o 
 -14   4  14       48.05       62.11     48.95 o 
 -12   4  14      107.98       36.58     34.28 o 
 -10   4  14      164.41      136.88     32.74 o 
  -8   4  14       12.22        0.37     24.93 o 
  -6   4  14      371.55      487.22     40.08 o 
  -4   4  14     1331.54     1533.64     78.43 o 
  -2   4  14        1.95       18.10     24.49 o 
   0   4  14      105.15       94.40     32.54 o 
 -17   5  14      555.83      549.49     74.78 o 
 -15   5  14      105.24      137.51     38.58 o 
 -13   5  14      396.96      385.87     48.20 o 
 -11   5  14      513.94      545.24     91.75 o 
  -9   5  14      559.27      403.41     48.64 o 
  -7   5  14      340.86      316.93     42.16 o 
  -5   5  14     1411.90     1334.83     60.62 o 
  -3   5  14      151.36      178.62     26.05 o 
  -1   5  14      535.26      608.66     47.87 o 
   1   5  14      393.09      423.26     61.36 o 
 -18   6  14      596.20      412.01     44.13 o 
 -16   6  14      312.06      251.87     48.48 o 
 -14   6  14       32.80      125.77     47.56 o 
 -12   6  14     1664.44     1779.59     94.58 o 
 -10   6  14     2422.82     3077.54    131.73 o 
  -8   6  14       52.38       38.95     31.52 o 
  -6   6  14     1554.58     1804.53     91.61 o 
  -4   6  14      326.93      336.24     37.76 o 
  -2   6  14       15.69        4.51     23.60 o 
   0   6  14      384.17      513.10     98.92 o 
 -17   7  14      418.32      441.25     64.40 o 
 -15   7  14      138.11      107.99     37.08 o 
 -13   7  14      360.76      385.49     94.32 o 
 -11   7  14       18.28       45.46     30.62 o 
  -9   7  14      134.79      112.07     35.58 o 
  -7   7  14        2.36        0.01     27.46 o 
  -5   7  14     1245.61     1095.20     54.02 o 
  -3   7  14      251.14      216.75     36.06 o 
  -1   7  14       58.78       46.20     21.64 o 
   1   7  14      338.68      369.46     98.34 o 
 -18   8  14      656.56      754.67     76.45 o 
 -16   8  14      631.37      643.43     67.30 o 
 -14   8  14      526.83      465.71     77.76 o 
 -12   8  14      116.54      154.83     38.99 o 
 -10   8  14        1.14        8.43     29.94 o 
  -8   8  14        0.07       17.66     24.18 o 
  -6   8  14      620.21      772.56     46.47 o 
  -4   8  14       35.59       49.23     28.30 o 
  -2   8  14      314.71      416.29     48.31 o 
   0   8  14       70.28        0.00     58.10 o 
 -17   9  14       14.05        0.24     76.98 o 
 -15   9  14       16.08        0.03     38.29 o 
 -13   9  14       77.19       75.17     41.92 o 
 -11   9  14       32.66       61.90     43.35 o 
  -9   9  14      176.31      199.46     52.93 o 
  -7   9  14       57.25       80.50     25.98 o 
  -5   9  14       15.29        0.07     60.29 o 
  -3   9  14        2.18       23.12     50.77 o 
  -1   9  14      269.40      312.47     37.45 o 
   1   9  14      154.97        1.07     89.27 o 
 -16  10  14      270.79      259.10     58.94 o 
 -14  10  14       41.55        1.80     46.33 o 
 -12  10  14       48.20       55.40     38.05 o 
 -10  10  14       20.26       45.98     63.22 o 
  -8  10  14      452.99      436.78     40.66 o 
  -6  10  14       71.42       11.13     38.86 o 
  -4  10  14       31.65       38.10     29.46 o 
  -2  10  14      157.45      155.10     35.16 o 
   0  10  14       42.22       13.41     82.54 o 
 -17  11  14        0.41        0.43     42.20 o 
 -15  11  14      157.53      107.63     44.38 o 
 -13  11  14     1446.52     1440.04     95.52 o 
 -11  11  14     1552.53     1650.59     95.39 o 
  -9  11  14      281.48      342.72     33.72 o 
  -7  11  14      740.03      628.20     46.04 o 
  -5  11  14      141.08       72.66     31.01 o 
  -3  11  14      394.30      350.35     37.10 o 
  -1  11  14       66.58       95.10     40.72 o 
 -16  12  14      305.42      371.26     51.84 o 
 -14  12  14       44.57       29.23    103.90 o 
 -12  12  14      111.27      136.23     38.73 o 
 -10  12  14       81.95       72.57     38.01 o 
  -8  12  14      210.19      249.99     33.40 o 
  -6  12  14      402.27      310.01     46.76 o 
  -4  12  14      152.25       57.60     27.69 o 
  -2  12  14       22.32       28.29     45.15 o 
   0  12  14       68.72      153.31     89.13 o 
 -15  13  14      101.20       17.30     50.80 o 
 -13  13  14        1.81        0.85    112.97 o 
 -11  13  14        2.94        2.47     43.91 o 
  -9  13  14        6.44       25.39     29.88 o 
  -7  13  14      156.05      112.97     40.12 o 
  -5  13  14       65.58       26.99     29.65 o 
  -3  13  14       27.70        9.83     34.72 o 
  -1  13  14      148.38      173.19     49.02 o 
 -16  14  14      101.74       96.15     82.91 o 
 -14  14  14     1668.24     1862.00    119.79 o 
 -12  14  14      169.13      100.53     36.51 o 
 -10  14  14      875.15     1178.41    154.80 o 
  -8  14  14       19.51       48.51     36.08 o 
  -6  14  14     1023.49     1277.20    128.83 o 
  -4  14  14      592.55      545.23     53.44 o 
  -2  14  14       61.58       55.86     31.80 o 
 -15  15  14        8.30        0.04     36.81 o 
 -13  15  14      349.78      324.32     52.90 o 
 -11  15  14      483.98      605.17    157.03 o 
  -9  15  14       36.94       23.71     33.77 o 
  -7  15  14      562.88      565.83     43.83 o 
  -5  15  14      665.61      719.85     52.53 o 
  -3  15  14      428.46      420.01     84.84 o 
  -1  15  14       14.46        3.71     33.51 o 
 -14  16  14      545.22      498.57     66.66 o 
 -12  16  14       11.65       26.27     35.30 o 
 -10  16  14      477.18      651.52    125.57 o 
  -8  16  14      510.54      568.80     59.36 o 
  -6  16  14      716.72      686.43     67.02 o 
  -4  16  14        6.13        0.24     27.69 o 
  -2  16  14      382.35      395.51     48.26 o 
 -13  17  14      187.59      294.12     99.37 o 
 -11  17  14        0.23       57.08     59.71 o 
  -9  17  14     2319.38     2886.14    146.66 o 
  -7  17  14       95.52       70.45     48.13 o 
  -5  17  14      959.48     1232.22     69.26 o 
  -3  17  14      471.86      530.94     52.13 o 
 -12  18  14      163.59      101.63     56.16 o 
 -10  18  14      758.88      808.72     76.17 o 
  -8  18  14     1651.69     1996.90    111.36 o 
  -6  18  14      137.27      109.18     35.48 o 
  -4  18  14        0.20        0.00     38.31 o 
 -11  19  14       48.35        1.34     36.25 o 
  -9  19  14       72.95       93.04     42.89 o 
  -7  19  14       12.77       68.85     41.31 o 
  -5  19  14       68.68       68.31     32.38 o 
 -10  20  14      203.13      314.97     65.24 o 
  -8  20  14      114.52      109.24     53.14 o 
  -6  20  14       13.09       34.43     32.63 o 
  -9  21  14     1090.32     1233.05    219.95 o 
  -7  21  14      209.93      135.27     47.45 o 
 -17   1  15      298.22      344.49     57.05 o 
 -15   1  15        8.03        0.06     38.79 o 
 -13   1  15      449.29      525.59     74.49 o 
 -11   1  15       17.45       17.41     41.65 o 
  -9   1  15        3.11       11.45     31.90 o 
  -7   1  15     1015.30     1028.83     67.84 o 
  -5   1  15        9.37       48.74     32.02 o 
  -3   1  15       18.24        1.75     41.06 o 
  -1   1  15     1816.48     2932.23    207.88 o 
 -18   2  15      728.17      945.32     81.58 o 
 -16   2  15      239.45      287.81     49.26 o 
 -14   2  15       12.66       33.47     35.99 o 
 -12   2  15      514.56      486.20     55.52 o 
 -10   2  15      129.83       47.83     35.98 o 
  -8   2  15     1143.58     1255.24     78.22 o 
  -6   2  15        0.31       28.51     37.35 o 
  -4   2  15       35.08      120.94     44.71 o 
  -2   2  15       61.63       44.94     25.51 o 
 -17   3  15      141.49      135.96     54.10 o 
 -15   3  15      482.19      352.28     51.69 o 
 -13   3  15       75.20       97.24     45.84 o 
 -11   3  15      746.89      573.23     78.73 o 
  -9   3  15       49.43       16.18     28.67 o 
  -7   3  15      416.52      525.55     65.05 o 
  -5   3  15      482.12      643.56     45.63 o 
  -3   3  15       16.43        0.17     24.78 o 
  -1   3  15       20.86        0.02     58.15 o 
 -16   4  15      205.88      235.42     50.14 o 
 -14   4  15      514.32      508.47     66.34 o 
 -12   4  15      111.24       16.36     81.44 o 
 -10   4  15        0.13        0.02     33.40 o 
  -8   4  15        3.67        0.27     28.26 o 
  -6   4  15      198.08      228.09     32.25 o 
  -4   4  15        1.35        0.30     27.68 o 
  -2   4  15        0.32        0.01     23.06 o 
 -17   5  15       80.27       71.89     42.99 o 
 -15   5  15      719.32      703.38     70.44 o 
 -13   5  15       94.27      102.53     34.34 o 
 -11   5  15      336.56      421.77     53.65 o 
  -9   5  15        1.69       16.03     32.19 o 
  -7   5  15       22.74       19.77     25.62 o 
  -5   5  15      357.26      324.59     36.48 o 
  -3   5  15      162.71      175.90     33.35 o 
  -1   5  15       75.60       67.70     86.93 o 
 -16   6  15       26.40       16.29     33.89 o 
 -14   6  15      561.98      587.52     58.52 o 
 -12   6  15      155.98      215.68     39.10 o 
 -10   6  15       57.53       94.57     56.78 o 
  -8   6  15      582.79      518.05     65.70 o 
  -6   6  15       83.68       75.74     36.10 o 
  -4   6  15        3.56        0.05     22.98 o 
  -2   6  15       23.40       27.66     77.78 o 
 -17   7  15       67.22       31.20     77.41 o 
 -15   7  15      228.97      194.75     56.38 o 
 -13   7  15      504.27      449.38     58.03 o 
 -11   7  15      795.15      786.07     77.35 o 
  -9   7  15        7.96       20.81     31.09 o 
  -7   7  15     1386.04     1504.34     94.78 o 
  -5   7  15     1216.46     1441.24     80.44 o 
  -3   7  15       36.14        9.86     25.40 o 
  -1   7  15       18.14      145.95     93.96 o 
 -16   8  15      953.33      833.10     77.94 o 
 -14   8  15       50.00        2.08     34.67 o 
 -12   8  15      146.93       67.36     36.56 o 
 -10   8  15       37.20       85.69     45.22 o 
  -8   8  15     1233.98     1466.18     71.77 o 
  -6   8  15      514.31      580.56     49.90 o 
  -4   8  15       43.64       95.04     30.43 o 
  -2   8  15      535.77      696.24     65.78 o 
 -15   9  15        2.69        4.59     42.36 o 
 -13   9  15       17.15       19.13     52.39 o 
 -11   9  15      101.40       66.64     34.25 o 
  -9   9  15       30.16       27.70     39.36 o 
  -7   9  15      169.35       87.59     65.43 o 
  -5   9  15       13.49       44.07     30.10 o 
  -3   9  15        0.16        0.01     32.87 o 
 -16  10  15       20.12      103.01     54.76 o 
 -14  10  15       42.04        1.09     76.54 o 
 -12  10  15        0.90        9.37     48.88 o 
 -10  10  15      963.10     1190.85     86.13 o 
  -8  10  15      276.83      358.14     46.19 o 
  -6  10  15      158.43      161.19     35.65 o 
  -4  10  15       33.15       30.41     29.91 o 
  -2  10  15        2.00       16.34     30.72 o 
 -15  11  15        5.68        9.02     37.01 o 
 -13  11  15      199.77      199.83     49.02 o 
 -11  11  15        0.00        0.10     32.35 o 
  -9  11  15       38.33       28.26     69.66 o 
  -7  11  15      268.07      311.95     41.75 o 
  -5  11  15       57.96        5.32     29.06 o 
  -3  11  15       87.89       70.76     31.16 o 
 -14  12  15      163.47      189.53     57.16 o 
 -12  12  15       18.47       26.15     57.22 o 
 -10  12  15       70.87      149.74     50.40 o 
  -8  12  15      276.96      342.79     88.76 o 
  -6  12  15       95.98       82.07     30.07 o 
  -4  12  15       65.06       45.75     31.74 o 
  -2  12  15      204.32      260.75     37.41 o 
 -13  13  15     1202.50     1446.22    138.30 o 
 -11  13  15       15.00       36.32     80.27 o 
  -9  13  15       51.82       50.34     29.68 o 
  -7  13  15     1152.68     1619.39     99.72 o 
  -5  13  15      125.00      110.57     33.18 o 
  -3  13  15        3.08        0.00     33.58 o 
 -14  14  15       12.02       28.98     37.50 o 
 -12  14  15       16.55       17.59     66.51 o 
 -10  14  15      142.29      146.11     50.25 o 
  -8  14  15        4.26        0.02     30.72 o 
  -6  14  15       73.18       63.43     31.25 o 
  -4  14  15      187.30      256.88     94.13 o 
 -13  15  15      122.03       99.28     93.07 o 
 -11  15  15      143.96      166.14     46.27 o 
  -9  15  15       84.93       53.91     34.87 o 
  -7  15  15      113.03       79.53     40.08 o 
  -5  15  15        5.97        0.00     33.48 o 
 -12  16  15       54.59       69.70     45.59 o 
 -10  16  15      250.43      296.03     92.55 o 
  -8  16  15      133.20      109.01     41.95 o 
  -6  16  15       45.44        3.88     33.92 o 
 -11  17  15        2.93       93.29     74.42 o 
  -9  17  15      168.62      203.74     38.91 o 
  -7  17  15      229.35      352.08     79.15 o 
 -10  18  15      191.97      159.75     52.03 o 
  -8  18  15        1.23        8.95     37.00 o 
 -16   0  16      227.19      283.29     86.20 o 
 -14   0  16      184.04      149.93     74.49 o 
 -12   0  16      179.63      215.57     57.22 o 
 -10   0  16      108.30      108.32     63.95 o 
  -8   0  16     1407.60     1574.35    149.27 o 
  -6   0  16        2.73        0.78     39.07 o 
  -4   0  16       54.33       73.79     58.98 o 
 -15   1  16        2.15        0.01     55.32 o 
 -11   1  16      244.83      294.73     96.88 o 
  -9   1  16        0.80       29.85     32.85 o 
  -7   1  16      194.96      180.06     40.23 o 
  -5   1  16      453.49      600.23     60.47 o 
  -3   1  16       81.27       78.89     28.72 o 
 -16   2  16       88.51       27.66     53.12 o 
 -14   2  16       27.77        0.06     51.81 o 
 -12   2  16       13.59       31.04     40.29 o 
 -10   2  16       40.14       83.92     38.39 o 
  -8   2  16      149.05      171.25     47.05 o 
  -6   2  16      328.54      450.67     69.29 o 
  -4   2  16      205.36      225.16     38.38 o 
 -15   3  16      187.71      161.09     44.60 o 
 -13   3  16     1317.62     1475.65    151.91 o 
 -11   3  16       25.25       69.54     36.73 o 
  -9   3  16      230.72      374.77     86.93 o 
  -7   3  16     1081.80     1267.90     91.13 o 
  -5   3  16       98.51       87.34     39.27 o 
  -3   3  16       49.44       27.19     38.52 o 
 -14   4  16      814.70     1058.59     82.45 o 
 -12   4  16      217.64      177.63     52.00 o 
 -10   4  16       12.78       63.31     73.24 o 
  -8   4  16      141.22       72.47     45.94 o 
  -6   4  16      315.67      490.60     64.15 o 
  -4   4  16      285.16      245.89     74.87 o 
 -15   5  16       72.79       22.82     41.92 o 
 -13   5  16       99.51       45.17     52.54 o 
 -11   5  16      349.26      418.08     62.44 o 
  -9   5  16      270.63      250.91     49.39 o 
  -7   5  16       94.61       85.35     35.05 o 
  -5   5  16      242.24      318.61     37.72 o 
  -3   5  16       41.88       30.12     32.91 o 
 -14   6  16      191.55       83.93     51.81 o 
 -12   6  16      541.62      648.89    113.86 o 
 -10   6  16      190.84       88.68     37.11 o 
  -8   6  16       68.96       53.78     40.47 o 
  -6   6  16      241.94      184.06     39.04 o 
  -4   6  16       50.90       28.60     37.27 o 
 -15   7  16        0.01        0.06     36.53 o 
 -13   7  16        1.62        0.35     36.08 o 
 -11   7  16       51.36       48.57     75.08 o 
  -9   7  16       51.96       26.17     46.82 o 
  -7   7  16       39.04       39.98     26.38 o 
  -5   7  16      567.27      622.70    152.71 o 
 -14   8  16      686.25      632.66     68.67 o 
 -12   8  16       21.23        0.00     47.56 o 
 -10   8  16      134.49       67.15     55.76 o 
  -8   8  16       10.57        0.01     41.10 o 
  -6   8  16       87.68       77.71     36.20 o 
  -4   8  16        0.14        0.55     40.60 o 
 -13   9  16      386.01      332.40     56.46 o 
 -11   9  16      189.04      263.18    169.76 o 
  -9   9  16       33.96        0.40     46.89 o 
  -7   9  16        6.10       50.93     41.93 o 
  -5   9  16      163.38      251.13     56.28 o 
 -12  10  16      206.03      219.67     58.61 o 
 -10  10  16       38.46       17.12     41.98 o 
  -8  10  16       72.15       88.47     42.39 o 
  -6  10  16      158.58      132.26     44.39 o 
 -13  11  16      122.27       59.62     44.94 o 
 -11  11  16      368.11      327.62     98.42 o 
  -9  11  16      878.27     1078.43     72.10 o 
  -7  11  16       17.78       31.22     52.36 o 
  -5  11  16      242.31      302.33     72.41 o 
 -12  12  16        0.12        0.20     40.23 o 
 -10  12  16        0.25        1.80     52.30 o 
  -8  12  16        0.41        0.16     33.01 o 
  -6  12  16        0.79       30.35     47.59 o 
 -11  13  16       15.33        0.19     68.71 o 
  -9  13  16       88.83       89.18     34.82 o 
  -7  13  16      377.16      416.24     54.08 o 
 -10  14  16      916.62     1170.30    197.42 o 
 -13   1  17      113.90      119.03     55.11 o 
 -11   1  17      215.07      170.19     48.92 o 
  -9   1  17       38.06       42.19     58.53 o 
  -7   1  17      312.22      334.35     54.33 o 
 -12   2  17       36.44       87.91     88.17 o 
 -10   2  17      219.52      235.48     44.41 o 
  -8   2  17       80.30      123.84     45.00 o 
 -13   3  17       81.45        9.46     35.56 o 
 -11   3  17      923.07      931.73     83.55 o 
  -9   3  17      292.00      303.61     60.29 o 
  -7   3  17      273.65      274.43     46.37 o 
 -12   4  17        6.98        0.01     42.53 o 
 -10   4  17      767.01      627.65     86.71 o 
  -8   4  17        7.16        0.02     37.86 o 
 -13   5  17      253.27      166.88     52.13 o 
 -11   5  17      810.92      790.20     75.84 o 
  -9   5  17     1355.54     1668.74    123.36 o 
  -7   5  17       54.50       40.31     38.42 o 
 -12   6  17      181.90       72.42     55.66 o 
 -10   6  17       14.15        0.05     48.08 o 
  -8   6  17        0.63        0.09     47.81 o 
 -11   7  17      126.70       79.07     44.27 o 
  -9   7  17       25.34       21.64     41.60 o 
                                                 
